# Supplementary material for: 2-[3-(4-Chloro­phen­yl)-5-(4-fluoro­phenyl)-4,5-dihydro-1H-pyrazol-1-yl]-4-phenyl-1,3-thia­zole
Source: Acta Crystallogr Sect E Struct Rep Online. 2013 Mar 23;69(Pt 4):o576. doi: 10.1107/S1600536813007496 (PMC3629623; doi:10.1107/S1600536813007496)
Supplement: Supplementary file 1 [file e-69-0o576-sup1.cif]

##############################################################################
#                                                                            #
# This CIF contains the data in a paper accepted for publication in          #
# Acta Crystallographica Section E. It conforms to the requirements of       #
# Notes for Authors for Acta Crystallographica Section E, and has been       #
# peer reviewed under the auspices of the IUCr Commission on Journals.       #
#                                                                            #
# Full details of the Crystallographic Information File format               #
# are given in the paper "The Crystallographic Information File (CIF):       #
# a New Standard Archive File for Crystallography" by S. R. Hall, F. H.      #
# Allen and I. D. Brown [Acta Cryst. (1991), A47, 655-685].                  #
#                                                                            #
# The current version of the core CIF dictionary is obtainable from          #
# ftp://ftp.iucr.org/pub/cif_core.dic.                                       #
#                                                                            #
# Software is freely available for graphical display of the structure(s)     #
# in this CIF. For information consult the CIF software page                 #
# http://www.iucr.org/resources/cif/software.                                #
#                                                                            #
# This file may be used for bona fide research purposes within the           #
# scientific community so long as proper attribution is given to the journal # 
# article from which it was obtained.                                        #
#                                                                            #
##############################################################################
data_global
_audit_creation_method     SHELXL-97
_journal_date_recd_electronic     2013-03-18
_journal_date_accepted     2013-03-18
_journal_name_full     'Acta Crystallographica, Section E'
_journal_year     2013
_journal_volume     69
_journal_issue      4
_journal_page_first     o576
_journal_page_last     o576
_journal_paper_category     QO
_journal_paper_doi     10.1107/S1600536813007496
_journal_coeditor_code     HB7058
_publ_contact_author_name     ' Edward RT Tiekink '
_publ_contact_author_address
;
Department of Chemistry, University of Malaya,
50603 Kuala Lumpur, Malaysia
;
_publ_contact_author_email
;
edward.tiekink@gmail.com
;
_publ_contact_author_fax     ' +60 3 7967 4193 '
_publ_contact_author_phone     ' +60 3 7967 6775 '
_publ_section_title
;\
2-[3-(4-Chlorophenyl)-5-(4-fluorophenyl)-4,5-dihydro-1<i>H</i>-pyrazol-1-yl]-4-\
phenyl-1,3-thiazole
;
loop_
    _publ_author_name
    _publ_author_footnote
    _publ_author_address
    'Bakr F. Abdel-Wahab'
;
 Additional correspondence author, e-mail: bakrfatehy@yahoo.com.
;
;
Applied Organic Chemistry Department, National Research Centre, Dokki,
12622 Giza, Egypt
;
    'Ng, Seik Weng' .
;
     Department of Chemistry
     University of Malaya
     50603 Kuala Lumpur
     Malaysia
     Chemistry Department
     Faculty of Science
     King Abdulaziz University
     PO Box 80203 Jeddah
     Saudi Arabia
;
    'Tiekink, Edward R. T.' .
;
Department of Chemistry, University of Malaya,
50603 Kuala Lumpur, Malaysia
;
data_I
_audit_creation_method     SHELXL-97
_chemical_name_systematic
;\
2-[3-(4-Chlorophenyl)-5-(4-fluorophenyl)-4,5-dihydro-1<i>H</i>-pyrazol-1-\
yl]-4-phenyl-1,3-thiazole
;
_chemical_name_common     ?
_chemical_formula_moiety     'C24 H17 Cl F N3 S'
_chemical_formula_sum     'C24 H17 Cl F N3 S'
_chemical_formula_iupac     'C24 H17 Cl F N3 S'
_chemical_formula_weight     433.92
_chemical_melting_point     ?
_symmetry_cell_setting     monoclinic
_symmetry_space_group_name_H-M     'P 21/c'
_symmetry_space_group_name_Hall     '-P 2ybc'
loop_
    _symmetry_equiv_pos_as_xyz
    'x, y, z'
    '-x, y+1/2, -z+1/2'
    '-x, -y, -z'
    'x, -y-1/2, z-1/2'
_cell_length_a     11.1360(9)
_cell_length_b     16.4129(16)
_cell_length_c     11.6066(7)
_cell_angle_alpha     90.00
_cell_angle_beta     98.170(7)
_cell_angle_gamma     90.00
_cell_volume     2099.9(3)
_cell_formula_units_Z     4
_cell_measurement_reflns_used     2134
_cell_measurement_theta_min     3.00
_cell_measurement_theta_max     27.50
_cell_measurement_temperature     295(2)
_exptl_crystal_description     cube
_exptl_crystal_colour     yellow
_exptl_crystal_size_max     0.25
_exptl_crystal_size_mid     0.25
_exptl_crystal_size_min     0.25
_exptl_crystal_density_diffrn     1.373
_exptl_crystal_density_meas     ?
_exptl_crystal_density_method     'not measured'
_exptl_crystal_F_000     896
_exptl_absorpt_coefficient_mu     0.306
_exptl_absorpt_correction_type     multi-scan
_exptl_absorpt_process_details     '(CrysAlis PRO; Agilent, 2011)'
_exptl_absorpt_correction_T_min     0.95572
_exptl_absorpt_correction_T_max     1.00000
_exptl_special_details
;
;
_diffrn_ambient_temperature     295(2)
_diffrn_radiation_type     MoK\a
_diffrn_radiation_wavelength     0.71073
_diffrn_radiation_source     'SuperNova (Mo) X-ray Source'
_diffrn_radiation_monochromator     Mirror
_diffrn_measurement_device_type
                  'Agilent SuperNova Dual diffractometer with an Atlas detector'
_diffrn_measurement_method     '\w scan'
_diffrn_detector_area_resol_mean     10.4041
_diffrn_reflns_number     11642
_diffrn_reflns_av_R_equivalents     0.0426
_diffrn_reflns_av_sigmaI/netI     0.0541
_diffrn_reflns_theta_min     3.01
_diffrn_reflns_theta_max     27.56
_diffrn_reflns_theta_full     27.56
_diffrn_measured_fraction_theta_max     0.999
_diffrn_measured_fraction_theta_full     0.999
_diffrn_reflns_limit_h_min     -14
_diffrn_reflns_limit_h_max     13
_diffrn_reflns_limit_k_min     -21
_diffrn_reflns_limit_k_max     21
_diffrn_reflns_limit_l_min     -15
_diffrn_reflns_limit_l_max     14
_diffrn_standards_number     0
_diffrn_standards_interval_count     0
_diffrn_standards_interval_time     0
_diffrn_standards_decay_%     0
_refine_special_details
;
Refinement of <i>F</i>^2^ against ALL reflections. The weighted <i>R</i>-factor
<i>wR</i> and goodness of fit <i>S</i> are based on <i>F</i>^2^, conventional
<i>R</i>-factors <i>R</i> are based on <i>F</i>, with <i>F</i> set to zero for
negative <i>F</i>^2^. The threshold expression of <i>F</i>^2^ >
\s(<i>F</i>^2^) is used only for calculating <i>R</i>-factors(gt) <i>etc</i>.
and is not relevant to the choice of reflections for refinement.
<i>R</i>-factors based on <i>F</i>^2^ are statistically about twice as large
as those based on <i>F</i>, and <i>R</i>- factors based on ALL data will be
even larger.
;
_reflns_number_total     4850
_reflns_number_gt     2627
_reflns_threshold_expression     I>2\s(I)
_refine_ls_structure_factor_coef     Fsqd
_refine_ls_matrix_type     full
_refine_ls_R_factor_all     0.1061
_refine_ls_R_factor_gt     0.0531
_refine_ls_wR_factor_gt     0.1095
_refine_ls_wR_factor_ref     0.1395
_refine_ls_goodness_of_fit_ref     1.027
_refine_ls_restrained_S_all     1.027
_refine_ls_number_reflns     4850
_refine_ls_number_parameters     271
_refine_ls_number_restraints     0
_refine_ls_hydrogen_treatment     constr
_refine_ls_weighting_scheme     calc
_refine_ls_weighting_details
         'calc w=1/[\s^2^(Fo^2^)+(0.0448P)^2^+0.1993P] where P=(Fo^2^+2Fc^2^)/3'
_atom_sites_solution_hydrogens     geom
_atom_sites_solution_primary     direct
_atom_sites_solution_secondary     difmap
_refine_ls_shift/su_max     0.001
_refine_ls_shift/su_mean     0.000
_refine_diff_density_max     0.166
_refine_diff_density_min     -0.281
_refine_ls_extinction_method     none
_refine_ls_extinction_coef     ?
loop_
    _atom_type_symbol
    _atom_type_description
    _atom_type_scat_dispersion_real
    _atom_type_scat_dispersion_imag
    _atom_type_scat_source
    'C' 'C' 0.0033 0.0016
                         'International Tables Vol C Tables 4.2.6.8 and 6.1.1.4'
    'H' 'H' 0.0000 0.0000
                         'International Tables Vol C Tables 4.2.6.8 and 6.1.1.4'
    'N' 'N' 0.0061 0.0033
                         'International Tables Vol C Tables 4.2.6.8 and 6.1.1.4'
    'F' 'F' 0.0171 0.0103
                         'International Tables Vol C Tables 4.2.6.8 and 6.1.1.4'
    'S' 'S' 0.1246 0.1234
                         'International Tables Vol C Tables 4.2.6.8 and 6.1.1.4'
    'Cl' 'Cl' 0.1484 0.1585
                         'International Tables Vol C Tables 4.2.6.8 and 6.1.1.4'
_computing_data_collection     'CrysAlis PRO (Agilent, 2011)'
_computing_cell_refinement     'CrysAlis PRO (Agilent, 2011)'
_computing_data_reduction     'CrysAlis PRO (Agilent, 2011)'
_computing_structure_solution     'SHELXS97 (Sheldrick, 2008)'
_computing_structure_refinement     'SHELXL97 (Sheldrick, 2008)'
_computing_molecular_graphics
;
ORTEP-3 for Windows (Farrugia, 2012) and DIAMOND (Brandenburg,
2006)
;
_computing_publication_material     'publCIF (Westrip, 2010)'
loop_
    _atom_site_type_symbol
    _atom_site_label
    _atom_site_fract_x
    _atom_site_fract_y
    _atom_site_fract_z
    _atom_site_U_iso_or_equiv
    _atom_site_adp_type
    _atom_site_calc_flag
    _atom_site_refinement_flags
    _atom_site_occupancy
    _atom_site_symmetry_multiplicity
    _atom_site_disorder_assembly
    _atom_site_disorder_group
    Cl Cl1 0.78673(9) 0.63985(7) 1.06121(7) 0.1183(4) Uani d . 1 1 . .
    S S1 0.51447(6) 0.68324(4) 0.29541(5) 0.0663(2) Uani d . 1 1 . .
    N N1 0.30894(17) 0.61006(12) 0.23548(15) 0.0540(5) Uani d . 1 1 . .
    N N2 0.38567(17) 0.59931(14) 0.43352(16) 0.0635(6) Uani d . 1 1 . .
    N N3 0.48128(17) 0.61670(12) 0.51903(16) 0.0576(5) Uani d . 1 1 . .
    C C1 0.2574(2) 0.64048(14) 0.02591(19) 0.0550(6) Uani d . 1 1 . .
    C C2 0.1497(3) 0.59731(18) 0.0197(2) 0.0774(8) Uani d . 1 1 . .
    H H2 0.1309 0.5703 0.0852 0.093 Uiso calc R 1 1 . .
    C C3 0.0700(3) 0.5940(2) -0.0830(2) 0.0925(10) Uani d . 1 1 . .
    H H3 -0.0015 0.5643 -0.0863 0.111 Uiso calc R 1 1 . .
    C C4 0.0959(3) 0.63419(19) -0.1797(2) 0.0851(9) Uani d . 1 1 . .
    H H4 0.0421 0.6318 -0.2487 0.102 Uiso calc R 1 1 . .
    C C5 0.2002(3) 0.67765(18) -0.1749(2) 0.0817(9) Uani d . 1 1 . .
    H H5 0.2173 0.7057 -0.2403 0.098 Uiso calc R 1 1 . .
    C C6 0.2807(3) 0.68030(16) -0.0734(2) 0.0708(8) Uani d . 1 1 . .
    H H6 0.3525 0.7096 -0.0716 0.085 Uiso calc R 1 1 . .
    C C8 0.4471(2) 0.68840(16) 0.1533(2) 0.0649(7) Uani d . 1 1 . .
    H H8 0.4796 0.7162 0.0951 0.078 Uiso calc R 1 1 . .
    C C9 0.3406(2) 0.64703(14) 0.13609(19) 0.0544(6) Uani d . 1 1 . .
    C C10 0.3922(2) 0.62494(14) 0.32298(19) 0.0528(6) Uani d . 1 1 . .
    C C11 0.2942(2) 0.54327(15) 0.47086(19) 0.0555(6) Uani d . 1 1 . .
    H H11 0.2985 0.4907 0.4317 0.067 Uiso calc R 1 1 . .
    C C12 0.3456(2) 0.53387(16) 0.60180(19) 0.0600(7) Uani d . 1 1 . .
    H H12A 0.2901 0.5562 0.6509 0.072 Uiso calc R 1 1 . .
    H H12B 0.3609 0.4771 0.6220 0.072 Uiso calc R 1 1 . .
    C C13 0.4618(2) 0.58159(15) 0.6141(2) 0.0537(6) Uani d . 1 1 . .
    C C14 0.5449(2) 0.59300(15) 0.72236(19) 0.0544(6) Uani d . 1 1 . .
    C C15 0.5162(2) 0.56281(17) 0.8256(2) 0.0708(7) Uani d . 1 1 . .
    H H15 0.4455 0.5328 0.8258 0.085 Uiso calc R 1 1 . .
    C C16 0.5917(3) 0.5766(2) 0.9296(2) 0.0829(9) Uani d . 1 1 . .
    H H16 0.5713 0.5563 0.9991 0.099 Uiso calc R 1 1 . .
    C C17 0.6964(3) 0.62029(19) 0.9294(2) 0.0748(8) Uani d . 1 1 . .
    C C18 0.7284(2) 0.64998(17) 0.8275(2) 0.0719(8) Uani d . 1 1 . .
    H H18 0.8003 0.6788 0.8279 0.086 Uiso calc R 1 1 . .
    C C19 0.6529(2) 0.63669(16) 0.7247(2) 0.0624(7) Uani d . 1 1 . .
    H H19 0.6742 0.6571 0.6556 0.075 Uiso calc R 1 1 . .
    C C20 0.1672(2) 0.57571(15) 0.44605(17) 0.0513(6) Uani d . 1 1 . .
    C C21 0.0808(2) 0.53493(17) 0.3704(2) 0.0658(7) Uani d . 1 1 . .
    H H21 0.1030 0.4882 0.3333 0.079 Uiso calc R 1 1 . .
    C C22 -0.0367(3) 0.5615(2) 0.3486(2) 0.0814(9) Uani d . 1 1 . .
    H H22 -0.0942 0.5334 0.2975 0.098 Uiso calc R 1 1 . .
    C C23 -0.0668(2) 0.6295(2) 0.4033(3) 0.0812(9) Uani d . 1 1 . .
    C C24 0.0139(3) 0.67373(18) 0.4776(2) 0.0763(8) Uani d . 1 1 . .
    H H24 -0.0096 0.7208 0.5130 0.092 Uiso calc R 1 1 . .
    C C25 0.1323(2) 0.64571(16) 0.4982(2) 0.0626(7) Uani d . 1 1 . .
    H H25 0.1895 0.6747 0.5482 0.075 Uiso calc R 1 1 . .
    F F1 -0.18491(17) 0.65571(14) 0.3846(2) 0.1352(8) Uani d . 1 1 . .
loop_
    _atom_site_aniso_label
    _atom_site_aniso_U_11
    _atom_site_aniso_U_22
    _atom_site_aniso_U_33
    _atom_site_aniso_U_12
    _atom_site_aniso_U_13
    _atom_site_aniso_U_23
    Cl1 0.1101(7) 0.1603(10) 0.0746(5) -0.0153(6) -0.0217(5) -0.0053(5)
    S1 0.0548(4) 0.0757(5) 0.0696(4) -0.0128(3) 0.0131(3) 0.0027(3)
    N1 0.0499(12) 0.0621(13) 0.0519(11) -0.0029(9) 0.0140(9) 0.0029(9)
    N2 0.0474(12) 0.0907(16) 0.0525(11) -0.0160(11) 0.0075(9) 0.0026(10)
    N3 0.0467(12) 0.0678(14) 0.0590(11) -0.0024(10) 0.0097(9) -0.0021(10)
    C1 0.0615(16) 0.0520(15) 0.0537(13) -0.0006(12) 0.0155(11) 0.0003(11)
    C2 0.082(2) 0.086(2) 0.0635(16) -0.0220(17) 0.0072(14) 0.0121(14)
    C3 0.090(2) 0.108(3) 0.0753(19) -0.0319(19) -0.0035(17) 0.0120(17)
    C4 0.103(3) 0.089(2) 0.0588(16) -0.0135(19) -0.0031(16) -0.0019(15)
    C5 0.114(3) 0.081(2) 0.0521(15) -0.0105(19) 0.0169(16) 0.0027(14)
    C6 0.085(2) 0.0721(19) 0.0583(15) -0.0137(15) 0.0200(14) 0.0003(13)
    C8 0.0638(17) 0.0667(18) 0.0669(15) -0.0105(13) 0.0190(13) 0.0060(13)
    C9 0.0568(15) 0.0511(15) 0.0579(13) 0.0013(12) 0.0172(12) -0.0001(11)
    C10 0.0464(14) 0.0572(15) 0.0575(13) 0.0015(11) 0.0170(11) 0.0014(11)
    C11 0.0488(14) 0.0612(16) 0.0580(13) -0.0038(11) 0.0133(11) -0.0046(11)
    C12 0.0509(15) 0.0692(18) 0.0602(14) 0.0021(12) 0.0083(11) 0.0079(12)
    C13 0.0457(14) 0.0577(15) 0.0582(13) 0.0046(11) 0.0090(11) 0.0011(12)
    C14 0.0530(15) 0.0545(15) 0.0559(13) 0.0088(12) 0.0080(11) -0.0006(11)
    C15 0.0639(17) 0.084(2) 0.0639(15) -0.0053(14) 0.0065(13) 0.0087(14)
    C16 0.086(2) 0.102(3) 0.0598(16) -0.0041(18) 0.0054(15) 0.0133(15)
    C17 0.0692(19) 0.083(2) 0.0674(17) 0.0049(16) -0.0061(14) -0.0028(15)
    C18 0.0583(17) 0.076(2) 0.0782(18) -0.0008(14) 0.0007(14) -0.0073(15)
    C19 0.0575(16) 0.0656(17) 0.0639(14) 0.0014(13) 0.0078(12) -0.0024(12)
    C20 0.0474(14) 0.0630(16) 0.0448(11) -0.0062(11) 0.0110(10) 0.0028(11)
    C21 0.0568(16) 0.0739(19) 0.0666(15) -0.0072(13) 0.0078(12) -0.0090(13)
    C22 0.0596(19) 0.097(3) 0.0828(19) -0.0129(16) -0.0055(15) 0.0028(17)
    C23 0.0462(17) 0.096(2) 0.100(2) 0.0062(16) 0.0039(16) 0.0247(19)
    C24 0.073(2) 0.0684(19) 0.0896(19) 0.0136(15) 0.0176(16) 0.0093(15)
    C25 0.0616(17) 0.0636(18) 0.0627(14) -0.0039(13) 0.0087(13) 0.0018(13)
    F1 0.0629(12) 0.1386(19) 0.197(2) 0.0270(11) -0.0043(13) 0.0207(15)
_geom_special_details
;
All e.s.d.'s (except the e.s.d. in the dihedral angle between two l.s. planes)
are estimated using the full covariance matrix. The cell e.s.d.'s are taken
into account individually in the estimation of e.s.d.'s in distances, angles
and torsion angles; correlations between e.s.d.'s in cell parameters are only
used when they are defined by crystal symmetry. An approximate (isotropic)
treatment of cell e.s.d.'s is used for estimating e.s.d.'s involving l.s.
planes.
;
loop_
    _geom_bond_atom_site_label_1
    _geom_bond_atom_site_label_2
    _geom_bond_site_symmetry_2
    _geom_bond_distance
    _geom_bond_publ_flag
    Cl1 C17 . 1.737(2) ?
    S1 C8 . 1.714(2) ?
    S1 C10 . 1.731(2) ?
    N1 C10 . 1.297(3) ?
    N1 C9 . 1.392(3) ?
    N2 C10 . 1.362(3) ?
    N2 N3 . 1.378(2) ?
    N2 C11 . 1.482(3) ?
    N3 C13 . 1.290(3) ?
    C1 C6 . 1.381(3) ?
    C1 C2 . 1.386(3) ?
    C1 C9 . 1.472(3) ?
    C2 C3 . 1.382(3) ?
    C2 H2 . 0.9300 ?
    C3 C4 . 1.368(4) ?
    C3 H3 . 0.9300 ?
    C4 C5 . 1.358(4) ?
    C4 H4 . 0.9300 ?
    C5 C6 . 1.376(3) ?
    C5 H5 . 0.9300 ?
    C6 H6 . 0.9300 ?
    C8 C9 . 1.357(3) ?
    C8 H8 . 0.9300 ?
    C11 C20 . 1.500(3) ?
    C11 C12 . 1.554(3) ?
    C11 H11 . 0.9800 ?
    C12 C13 . 1.501(3) ?
    C12 H12A . 0.9700 ?
    C12 H12B . 0.9700 ?
    C13 C14 . 1.463(3) ?
    C14 C15 . 1.376(3) ?
    C14 C19 . 1.398(3) ?
    C15 C16 . 1.388(3) ?
    C15 H15 . 0.9300 ?
    C16 C17 . 1.369(4) ?
    C16 H16 . 0.9300 ?
    C17 C18 . 1.373(4) ?
    C18 C19 . 1.375(3) ?
    C18 H18 . 0.9300 ?
    C19 H19 . 0.9300 ?
    C20 C21 . 1.380(3) ?
    C20 C25 . 1.380(3) ?
    C21 C22 . 1.368(4) ?
    C21 H21 . 0.9300 ?
    C22 C23 . 1.350(4) ?
    C22 H22 . 0.9300 ?
    C23 C24 . 1.363(4) ?
    C23 F1 . 1.371(3) ?
    C24 C25 . 1.384(4) ?
    C24 H24 . 0.9300 ?
    C25 H25 . 0.9300 ?
loop_
    _geom_angle_atom_site_label_1
    _geom_angle_atom_site_label_2
    _geom_angle_atom_site_label_3
    _geom_angle_site_symmetry_1
    _geom_angle_site_symmetry_3
    _geom_angle
    _geom_angle_publ_flag
    C8 S1 C10 . . 87.52(12) ?
    C10 N1 C9 . . 109.26(19) ?
    C10 N2 N3 . . 118.38(19) ?
    C10 N2 C11 . . 126.72(18) ?
    N3 N2 C11 . . 114.24(17) ?
    C13 N3 N2 . . 108.45(19) ?
    C6 C1 C2 . . 117.5(2) ?
    C6 C1 C9 . . 121.4(2) ?
    C2 C1 C9 . . 121.0(2) ?
    C3 C2 C1 . . 120.7(3) ?
    C3 C2 H2 . . 119.7 ?
    C1 C2 H2 . . 119.7 ?
    C4 C3 C2 . . 120.3(3) ?
    C4 C3 H3 . . 119.9 ?
    C2 C3 H3 . . 119.9 ?
    C5 C4 C3 . . 119.9(3) ?
    C5 C4 H4 . . 120.0 ?
    C3 C4 H4 . . 120.0 ?
    C4 C5 C6 . . 120.1(3) ?
    C4 C5 H5 . . 120.0 ?
    C6 C5 H5 . . 120.0 ?
    C5 C6 C1 . . 121.5(3) ?
    C5 C6 H6 . . 119.2 ?
    C1 C6 H6 . . 119.2 ?
    C9 C8 S1 . . 111.78(19) ?
    C9 C8 H8 . . 124.1 ?
    S1 C8 H8 . . 124.1 ?
    C8 C9 N1 . . 114.5(2) ?
    C8 C9 C1 . . 126.4(2) ?
    N1 C9 C1 . . 119.1(2) ?
    N1 C10 N2 . . 123.5(2) ?
    N1 C10 S1 . . 116.92(17) ?
    N2 C10 S1 . . 119.57(17) ?
    N2 C11 C20 . . 113.08(19) ?
    N2 C11 C12 . . 100.03(17) ?
    C20 C11 C12 . . 115.44(19) ?
    N2 C11 H11 . . 109.3 ?
    C20 C11 H11 . . 109.3 ?
    C12 C11 H11 . . 109.3 ?
    C13 C12 C11 . . 103.54(19) ?
    C13 C12 H12A . . 111.1 ?
    C11 C12 H12A . . 111.1 ?
    C13 C12 H12B . . 111.1 ?
    C11 C12 H12B . . 111.1 ?
    H12A C12 H12B . . 109.0 ?
    N3 C13 C14 . . 121.0(2) ?
    N3 C13 C12 . . 113.54(19) ?
    C14 C13 C12 . . 125.4(2) ?
    C15 C14 C19 . . 118.2(2) ?
    C15 C14 C13 . . 120.4(2) ?
    C19 C14 C13 . . 121.3(2) ?
    C14 C15 C16 . . 120.8(3) ?
    C14 C15 H15 . . 119.6 ?
    C16 C15 H15 . . 119.6 ?
    C17 C16 C15 . . 119.6(3) ?
    C17 C16 H16 . . 120.2 ?
    C15 C16 H16 . . 120.2 ?
    C16 C17 C18 . . 120.8(2) ?
    C16 C17 Cl1 . . 118.8(2) ?
    C18 C17 Cl1 . . 120.3(2) ?
    C17 C18 C19 . . 119.3(3) ?
    C17 C18 H18 . . 120.3 ?
    C19 C18 H18 . . 120.3 ?
    C18 C19 C14 . . 121.1(3) ?
    C18 C19 H19 . . 119.5 ?
    C14 C19 H19 . . 119.5 ?
    C21 C20 C25 . . 117.9(2) ?
    C21 C20 C11 . . 120.2(2) ?
    C25 C20 C11 . . 121.9(2) ?
    C22 C21 C20 . . 121.7(3) ?
    C22 C21 H21 . . 119.2 ?
    C20 C21 H21 . . 119.2 ?
    C23 C22 C21 . . 118.1(3) ?
    C23 C22 H22 . . 121.0 ?
    C21 C22 H22 . . 121.0 ?
    C22 C23 C24 . . 123.5(3) ?
    C22 C23 F1 . . 118.8(3) ?
    C24 C23 F1 . . 117.6(3) ?
    C23 C24 C25 . . 117.3(3) ?
    C23 C24 H24 . . 121.4 ?
    C25 C24 H24 . . 121.4 ?
    C20 C25 C24 . . 121.4(2) ?
    C20 C25 H25 . . 119.3 ?
    C24 C25 H25 . . 119.3 ?
loop_
    _geom_torsion_atom_site_label_1
    _geom_torsion_atom_site_label_2
    _geom_torsion_atom_site_label_3
    _geom_torsion_atom_site_label_4
    _geom_torsion_site_symmetry_1
    _geom_torsion_site_symmetry_2
    _geom_torsion_site_symmetry_3
    _geom_torsion_site_symmetry_4
    _geom_torsion
    _geom_torsion_publ_flag
    C10 N2 N3 C13 . . . . -174.7(2) ?
    C11 N2 N3 C13 . . . . -3.4(3) ?
    C6 C1 C2 C3 . . . . 0.7(4) ?
    C9 C1 C2 C3 . . . . 177.6(3) ?
    C1 C2 C3 C4 . . . . -0.8(5) ?
    C2 C3 C4 C5 . . . . -0.1(5) ?
    C3 C4 C5 C6 . . . . 0.9(5) ?
    C4 C5 C6 C1 . . . . -1.0(4) ?
    C2 C1 C6 C5 . . . . 0.2(4) ?
    C9 C1 C6 C5 . . . . -176.7(2) ?
    C10 S1 C8 C9 . . . . -0.2(2) ?
    S1 C8 C9 N1 . . . . 0.2(3) ?
    S1 C8 C9 C1 . . . . 178.26(19) ?
    C10 N1 C9 C8 . . . . 0.0(3) ?
    C10 N1 C9 C1 . . . . -178.2(2) ?
    C6 C1 C9 C8 . . . . -2.2(4) ?
    C2 C1 C9 C8 . . . . -178.9(3) ?
    C6 C1 C9 N1 . . . . 175.8(2) ?
    C2 C1 C9 N1 . . . . -0.9(4) ?
    C9 N1 C10 N2 . . . . 177.8(2) ?
    C9 N1 C10 S1 . . . . -0.2(3) ?
    N3 N2 C10 N1 . . . . 178.1(2) ?
    C11 N2 C10 N1 . . . . 8.0(4) ?
    N3 N2 C10 S1 . . . . -3.9(3) ?
    C11 N2 C10 S1 . . . . -174.08(19) ?
    C8 S1 C10 N1 . . . . 0.3(2) ?
    C8 S1 C10 N2 . . . . -177.8(2) ?
    C10 N2 C11 C20 . . . . -61.7(3) ?
    N3 N2 C11 C20 . . . . 127.8(2) ?
    C10 N2 C11 C12 . . . . 175.0(2) ?
    N3 N2 C11 C12 . . . . 4.5(3) ?
    N2 C11 C12 C13 . . . . -3.7(2) ?
    C20 C11 C12 C13 . . . . -125.4(2) ?
    N2 N3 C13 C14 . . . . -176.4(2) ?
    N2 N3 C13 C12 . . . . 0.5(3) ?
    C11 C12 C13 N3 . . . . 2.3(3) ?
    C11 C12 C13 C14 . . . . 179.0(2) ?
    N3 C13 C14 C15 . . . . 172.7(2) ?
    C12 C13 C14 C15 . . . . -3.8(4) ?
    N3 C13 C14 C19 . . . . -5.3(4) ?
    C12 C13 C14 C19 . . . . 178.2(2) ?
    C19 C14 C15 C16 . . . . 1.1(4) ?
    C13 C14 C15 C16 . . . . -176.9(2) ?
    C14 C15 C16 C17 . . . . -0.5(5) ?
    C15 C16 C17 C18 . . . . -0.6(5) ?
    C15 C16 C17 Cl1 . . . . 177.8(2) ?
    C16 C17 C18 C19 . . . . 1.1(4) ?
    Cl1 C17 C18 C19 . . . . -177.3(2) ?
    C17 C18 C19 C14 . . . . -0.5(4) ?
    C15 C14 C19 C18 . . . . -0.6(4) ?
    C13 C14 C19 C18 . . . . 177.4(2) ?
    N2 C11 C20 C21 . . . . 117.2(2) ?
    C12 C11 C20 C21 . . . . -128.4(2) ?
    N2 C11 C20 C25 . . . . -63.6(3) ?
    C12 C11 C20 C25 . . . . 50.8(3) ?
    C25 C20 C21 C22 . . . . -1.2(4) ?
    C11 C20 C21 C22 . . . . 178.0(2) ?
    C20 C21 C22 C23 . . . . 0.1(4) ?
    C21 C22 C23 C24 . . . . 1.0(5) ?
    C21 C22 C23 F1 . . . . -178.4(3) ?
    C22 C23 C24 C25 . . . . -1.0(5) ?
    F1 C23 C24 C25 . . . . 178.4(2) ?
    C21 C20 C25 C24 . . . . 1.3(4) ?
    C11 C20 C25 C24 . . . . -177.9(2) ?
    C23 C24 C25 C20 . . . . -0.2(4) ?
