# Supplementary material for: 2-[3-(4-Chloro­phen­yl)-5-(4-fluoro­phenyl)-4,5-dihydro-1H-pyrazol-1-yl]-4-phenyl-1,3-thia­zole
Source: Acta Crystallogr Sect E Struct Rep Online. 2013 Mar 23;69(Pt 4):o576. doi: 10.1107/S1600536813007496 (PMC3629623; doi:10.1107/S1600536813007496)
Supplement: Supplementary file 2 [file e-69-0o576-Isup2.hkl]

# 
# h,k,l, Fc-squared, Fo-squared, sigma(Fo-squared) and status flag 
# 
data_I
_shelx_title '  P21/c' 
_shelx_refln_list_code          4 
_shelx_F_calc_maximum      301.89 
_exptl_crystal_F_000       896.00 
_reflns_d_resolution_high  0.7681 
 
loop_ 
 _symmetry_equiv_pos_as_xyz 
 'x, y, z' 
 '-x, y+1/2, -z+1/2' 
 '-x, -y, -z' 
 'x, -y-1/2, z-1/2' 
 
_cell_length_a    11.1360 
_cell_length_b    16.4129 
_cell_length_c    11.6066 
_cell_angle_alpha  90.000 
_cell_angle_beta   98.170 
_cell_angle_gamma  90.000 
 
_shelx_F_squared_multiplier     1.000 
 
loop_ 
 _refln_index_h 
 _refln_index_k 
 _refln_index_l 
 _refln_F_squared_calc 
 _refln_F_squared_meas 
 _refln_F_squared_sigma 
 _refln_observed_status 
   2   0   0       83.77       78.71      8.75 o 
   3   0   0     3345.76     3381.80     70.75 o 
   4   0   0     3309.38     3177.44     79.83 o 
   5   0   0     1682.71     1954.04     70.44 o 
   6   0   0     2166.39     2213.01     84.85 o 
   7   0   0     1189.03     1100.45     33.95 o 
   8   0   0       35.22       38.23      6.76 o 
   9   0   0      386.47      412.49     42.18 o 
  10   0   0      112.41      101.79     22.06 o 
  11   0   0        5.35        2.35      5.06 o 
  12   0   0        0.03        7.20      9.88 o 
  13   0   0        8.26       19.50     13.37 o 
  14   0   0        0.16        3.90      7.82 o 
   2   1   0      197.39      220.09      6.97 o 
   3   1   0     2524.26     2373.43     28.02 o 
   4   1   0     1213.37     1187.81     25.70 o 
   5   1   0      519.31      522.21     17.20 o 
   6   1   0      494.90      483.88     18.09 o 
   7   1   0      419.39      407.10     18.08 o 
   8   1   0      350.19      348.48     18.93 o 
   9   1   0        8.15        3.13      2.26 o 
  10   1   0       43.59       43.29     10.82 o 
  11   1   0       19.56       33.62      9.69 o 
  12   1   0        4.60       12.11      6.73 o 
  13   1   0        2.64        0.84      3.24 o 
  14   1   0       36.98       41.74     13.52 o 
   1   2   0       89.22       81.22      5.17 o 
   2   2   0      554.89      485.86     11.38 o 
   3   2   0     2223.22     2060.84     24.99 o 
   4   2   0     2747.30     2888.00     40.39 o 
   5   2   0      155.58      178.39      9.99 o 
   6   2   0      228.38      229.62     12.34 o 
   7   2   0       66.15       70.52      8.60 o 
   8   2   0      192.57      184.14     14.93 o 
   9   2   0        0.01       -0.73      2.02 o 
  10   2   0       24.31       14.27      6.05 o 
  11   2   0        6.50        4.20      2.99 o 
  12   2   0        6.05        6.05      3.86 o 
  13   2   0       29.44       25.55     10.04 o 
  14   2   0        3.29        9.43      6.81 o 
   1   3   0     2061.22     2060.22     48.22 o 
   2   3   0       81.33       87.97      5.48 o 
   3   3   0     1288.96     1188.71     21.86 o 
   4   3   0      501.44      492.50     12.86 o 
   5   3   0     1387.47     1537.59     34.01 o 
   6   3   0      607.03      608.34     23.04 o 
   7   3   0       28.57       37.88      5.47 o 
   8   3   0       14.11       10.58      3.56 o 
   9   3   0       35.07       47.40      8.32 o 
  10   3   0      185.28      183.78     21.63 o 
  11   3   0        6.74        2.58      3.94 o 
  12   3   0       80.90       88.62     16.67 o 
  13   3   0       32.24       45.93     12.40 o 
  14   3   0        3.50        3.32      8.19 o 
   0   4   0    91134.63    87867.94    332.38 o 
   1   4   0      484.72      504.41     18.15 o 
   2   4   0     2190.77     2090.31     36.77 o 
   3   4   0      766.29      711.85     18.15 o 
   4   4   0       63.77       65.03      4.43 o 
   5   4   0       25.60       19.54      2.73 o 
   6   4   0       77.89       78.52      7.20 o 
   7   4   0      169.86      166.41     11.67 o 
   8   4   0       10.18       10.76      3.24 o 
   9   4   0       37.85       40.82      7.48 o 
  10   4   0        7.54        9.28      5.23 o 
  11   4   0        0.79        0.91      3.15 o 
  12   4   0       15.44       22.94      8.42 o 
  13   4   0       18.06       31.90     13.44 o 
  14   4   0        8.20        6.34      5.51 o 
   1   5   0     3210.36     2997.57     49.35 o 
   2   5   0      424.39      428.34     27.08 o 
   3   5   0     2197.15     2087.30     29.38 o 
   4   5   0      201.08      185.39      8.63 o 
   5   5   0        7.17       14.17      2.69 o 
   6   5   0      103.87      108.00      7.63 o 
   7   5   0      429.09      465.15     19.69 o 
   8   5   0      257.75      262.34     17.84 o 
   9   5   0      193.79      185.25     16.22 o 
  10   5   0      201.99      190.63     22.78 o 
  11   5   0        6.23        0.27      4.45 o 
  12   5   0        0.07        8.11      7.20 o 
  13   5   0        2.85        2.57      7.64 o 
   0   6   0     2941.61     2783.78     72.96 o 
   1   6   0      304.42      364.88     18.94 o 
   2   6   0     2879.42     2903.76     51.68 o 
   3   6   0       81.52       53.13      6.11 o 
   4   6   0     1384.87     1300.05     26.02 o 
   5   6   0       28.80       28.82      3.67 o 
   6   6   0      175.29      182.38     10.17 o 
   7   6   0      305.31      322.03     19.95 o 
   8   6   0      114.30       98.47     14.63 o 
   9   6   0       31.11       40.43      8.16 o 
  10   6   0       25.94       32.15      9.21 o 
  11   6   0        4.29        7.83      6.52 o 
  12   6   0       19.28       28.10      9.18 o 
  13   6   0       76.11       55.57     14.44 o 
   1   7   0       73.92       72.91      9.25 o 
   2   7   0        9.57        3.93      2.27 o 
   3   7   0      538.12      553.62     26.11 o 
   4   7   0      600.52      574.49     20.06 o 
   5   7   0       24.79       33.06      4.16 o 
   6   7   0       25.59       22.51      3.25 o 
   7   7   0       10.37       10.48      2.74 o 
   8   7   0        0.12        0.52      3.28 o 
   9   7   0      249.27      250.79     25.07 o 
  10   7   0      158.23      177.00     21.99 o 
  11   7   0      146.45      153.82     22.16 o 
  12   7   0      180.42      234.01     27.92 o 
  13   7   0       92.97       91.07     19.19 o 
   0   8   0       82.55       87.25     15.01 o 
   1   8   0      610.18      632.91     28.68 o 
   2   8   0     3202.61     3194.86     52.21 o 
   3   8   0     1629.30     1674.16     46.37 o 
   4   8   0     1500.64     1571.95     43.51 o 
   5   8   0       22.66       18.21      2.91 o 
   6   8   0      399.67      384.87     14.34 o 
   7   8   0       28.53       21.66      4.19 o 
   8   8   0       14.71       15.77      4.27 o 
   9   8   0       76.30       80.75     14.51 o 
  10   8   0        1.87       -2.09      5.10 o 
  11   8   0        2.70        2.92      9.09 o 
  12   8   0        6.65        2.61      3.69 o 
  13   8   0        6.26       11.45      5.04 o 
   1   9   0      495.79      490.72     26.83 o 
   2   9   0      387.16      417.29     20.04 o 
   3   9   0      581.57      600.82     29.24 o 
   4   9   0      300.12      308.81     17.06 o 
   5   9   0        0.35        2.13      1.60 o 
   6   9   0      267.40      295.18     13.98 o 
   7   9   0       58.25       54.03      6.95 o 
   8   9   0       44.68       45.42      6.68 o 
   9   9   0       82.01       81.08     14.59 o 
  10   9   0        0.01       -5.33      5.33 o 
  11   9   0       10.51       -5.73      5.75 o 
  12   9   0       16.69       23.65      9.35 o 
  13   9   0       18.57       25.46     11.07 o 
   0  10   0      193.42      204.39     25.84 o 
   1  10   0     1040.89     1124.91     34.93 o 
   2  10   0     1512.44     1592.93     42.08 o 
   3  10   0      342.42      389.70     25.73 o 
   4  10   0        5.06        2.88      3.38 o 
   5  10   0       54.80       77.15      9.13 o 
   6  10   0       24.34       23.98      5.50 o 
   7  10   0        8.14        6.81      3.31 o 
   8  10   0        1.23        4.05      1.97 o 
   9  10   0       32.67       41.18     11.43 o 
  10  10   0       12.79        6.33      9.22 o 
  11  10   0       13.75       13.09      7.18 o 
  12  10   0        0.75       -1.48      7.74 o 
   1  11   0      195.41      199.83     15.41 o 
   2  11   0      160.98      173.65     14.64 o 
   3  11   0       70.81       72.89     12.68 o 
   4  11   0        1.60       -2.53      5.89 o 
   5  11   0       54.54       62.84      9.82 o 
   6  11   0        8.48       11.11      5.21 o 
   7  11   0        0.70        0.36      2.25 o 
   8  11   0        0.23        6.11      3.23 o 
   9  11   0        1.45        3.27      3.64 o 
  10  11   0       11.15       10.78      6.75 o 
  11  11   0       26.22       28.70     10.32 o 
  12  11   0        7.22        8.97      7.13 o 
   0  12   0       11.77      247.27     32.76 o 
   1  12   0        0.39       -3.35      3.35 o 
   2  12   0      121.82      123.01     12.64 o 
   3  12   0      471.95      504.09     51.47 o 
   4  12   0       54.86       52.09     14.69 o 
   5  12   0      106.58      113.01     14.53 o 
   6  12   0       33.95       38.34      8.40 o 
   7  12   0       54.74       59.32      9.15 o 
   8  12   0        0.01       -0.30      2.08 o 
   9  12   0        0.56       -0.74      2.87 o 
  10  12   0       16.00       21.39      8.22 o 
  11  12   0       14.24       -2.50      5.97 o 
   1  13   0       75.03       84.78     10.84 o 
   2  13   0       14.63       25.95      6.65 o 
   3  13   0        7.77       10.81      6.48 o 
   4  13   0       63.51       92.73     14.22 o 
   5  13   0        4.39        7.24      3.84 o 
   6  13   0      148.65      161.97     15.14 o 
   7  13   0        8.43        5.09      4.26 o 
   8  13   0        7.30        5.22      3.11 o 
   9  13   0       14.96       20.56      5.85 o 
  10  13   0        6.97        8.97      5.89 o 
  11  13   0        0.67        0.91      2.67 o 
   0  14   0       68.92      291.94     37.33 o 
   1  14   0      143.93      165.01     15.83 o 
   2  14   0      184.51      214.24     22.08 o 
   3  14   0        0.02       -3.98      3.98 o 
   4  14   0       81.45       76.57     13.93 o 
   5  14   0      111.44      128.86     16.48 o 
   6  14   0       51.12       51.85      8.70 o 
   7  14   0        1.41        2.71      4.29 o 
   8  14   0        0.12        3.36      3.39 o 
   9  14   0        6.37        3.95      3.01 o 
  10  14   0       37.67       29.10     11.13 o 
   1  15   0       22.62       22.01      5.89 o 
   2  15   0       37.09       45.72     10.40 o 
   3  15   0       32.26       58.05     18.38 o 
   4  15   0        3.13        9.90      6.14 o 
   5  15   0       13.49        8.58      5.07 o 
   6  15   0        7.22        5.07      3.70 o 
   7  15   0        6.59        4.03      2.29 o 
   8  15   0       22.16        4.37     15.73 o 
   9  15   0       23.23       24.69      8.75 o 
  10  15   0        0.96       10.80      6.60 o 
   0  16   0       39.88       92.45     22.85 o 
   1  16   0       61.29       66.14     10.96 o 
   2  16   0       80.19       88.63     15.34 o 
   3  16   0       41.15       46.26     11.06 o 
   4  16   0       90.52       92.97     16.87 o 
   5  16   0        9.63       33.98      9.16 o 
   6  16   0       10.95        7.50      4.35 o 
   7  16   0       11.19        8.11      5.67 o 
   8  16   0       10.43        9.59      4.78 o 
   9  16   0       24.05       23.44      9.79 o 
   1  17   0        2.19        5.10      2.88 o 
   2  17   0        6.81        8.70      4.18 o 
   3  17   0        0.10       -1.25     11.81 o 
   4  17   0       70.01       77.70     15.69 o 
   5  17   0        9.53        0.20      7.27 o 
   6  17   0        4.39        2.72      3.99 o 
   7  17   0        1.60       -0.59      3.67 o 
   8  17   0        2.03       -2.48      6.79 o 
   0  18   0       80.84       95.26     17.53 o 
   1  18   0        8.27        7.96      3.95 o 
   2  18   0        0.01        0.93      3.24 o 
   3  18   0       14.66       18.41      7.46 o 
   4  18   0        4.39        3.43      4.88 o 
   5  18   0        2.14        3.11      3.13 o 
   6  18   0        2.08        1.55      5.06 o 
   7  18   0        6.07        0.15      3.73 o 
   1  19   0       10.26       15.84      8.35 o 
   2  19   0        0.40       -0.45      7.88 o 
   3  19   0        2.80       -3.39      8.35 o 
   4  19   0       10.56       15.71     12.31 o 
   5  19   0        0.43       -1.94      4.55 o 
   6  19   0        2.37       10.24      6.97 o 
   0  20   0        4.74        6.25      5.72 o 
   1  20   0        1.01        1.62      3.11 o 
   2  20   0       13.95       13.60      8.60 o 
   3  20   0        5.28        4.94      4.85 o 
   4  20   0        2.00        5.10     12.59 o 
   5  20   0        1.03      -11.26     11.26 o 
   1  21   0        2.98       -3.99      3.99 o 
   2  21   0        1.33       -3.30     10.04 o 
 -14   1   1       29.10       30.91     18.67 o 
 -13   1   1       13.59       13.29      7.24 o 
 -12   1   1        1.04        0.18      5.05 o 
 -11   1   1       47.33       43.16     10.85 o 
 -10   1   1        0.02        3.06      4.45 o 
  -9   1   1       29.38       35.95      6.00 o 
  -8   1   1       79.02       77.90     11.15 o 
  -7   1   1       18.35       14.05      3.06 o 
  -6   1   1     2328.87     2463.45     40.35 o 
  -5   1   1       72.54       67.85      7.56 o 
  -4   1   1     1202.34     1183.27     27.81 o 
  -3   1   1       20.52       21.31      4.00 o 
  -2   1   1    24379.95    23954.63    159.17 o 
   1   1   1      421.95      430.73     15.83 o 
   2   1   1      194.98      180.58      7.28 o 
   3   1   1      288.48      276.98      9.64 o 
   4   1   1       40.66       56.13      5.78 o 
   5   1   1      829.68      870.92     22.16 o 
   6   1   1       19.80       28.40      4.26 o 
   7   1   1      216.47      197.44     12.53 o 
   8   1   1      120.29       98.87      8.66 o 
   9   1   1      263.62      243.13     19.38 o 
  10   1   1        0.23        8.97      6.18 o 
  11   1   1        7.70        3.75      4.73 o 
  12   1   1        5.96        2.65      8.01 o 
  13   1   1        7.19        8.03      4.49 o 
  14   1   1        4.38        9.59      8.34 o 
 -14   2   1        1.37        1.20      6.83 o 
 -13   2   1       11.30       16.32      6.84 o 
 -12   2   1       11.42       23.18      9.28 o 
 -11   2   1       25.54       18.61      6.70 o 
 -10   2   1      221.67      225.98     21.48 o 
  -9   2   1      162.44      150.10     18.56 o 
  -8   2   1        0.93        1.35      2.58 o 
  -7   2   1      504.52      494.22     17.73 o 
  -6   2   1      553.04      547.30     17.07 o 
  -5   2   1      143.21      145.76      7.90 o 
  -4   2   1     2119.32     2147.10     43.53 o 
  -3   2   1      369.63      339.88      9.89 o 
  -2   2   1     1906.84     1874.80     25.28 o 
  -1   2   1     1744.54     1628.74     24.52 o 
   0   2   1     1639.56     1658.74     30.09 o 
   1   2   1     2106.66     2069.70     20.34 o 
   2   2   1     3306.00     3184.58     60.21 o 
   3   2   1       87.05       83.78      4.73 o 
   4   2   1     2442.48     2308.64     38.84 o 
   5   2   1      426.89      437.98     17.98 o 
   6   2   1      266.40      300.68     16.35 o 
   7   2   1       76.48       81.67      7.36 o 
   8   2   1        0.09       -0.22      2.23 o 
   9   2   1      199.91      197.91     21.12 o 
  10   2   1       79.21       65.59     13.00 o 
  11   2   1      625.90      638.25     34.61 o 
  12   2   1       68.33       88.23     13.63 o 
  13   2   1        1.70        9.91      6.83 o 
  14   2   1       12.26       23.46      9.51 o 
 -14   3   1       23.92       23.53      9.43 o 
 -13   3   1       39.53       48.69     13.06 o 
 -12   3   1       51.18       50.40     12.18 o 
 -11   3   1       45.75       64.65     19.73 o 
 -10   3   1       96.66      100.63     12.18 o 
  -9   3   1      177.52      169.46     14.94 o 
  -8   3   1        5.84        4.09      3.14 o 
  -7   3   1       89.36       81.10      7.03 o 
  -6   3   1      914.78      917.16     22.10 o 
  -5   3   1     1939.20     2060.91     48.42 o 
  -4   3   1     3829.93     3742.43     67.07 o 
  -3   3   1     1979.69     1965.44     21.49 o 
  -2   3   1    55548.06    53428.88    522.51 o 
  -1   3   1       30.38       19.08      3.39 o 
   0   3   1     5027.02     4624.58     75.78 o 
   1   3   1       57.87       76.17      6.29 o 
   2   3   1      236.55      233.90     11.37 o 
   3   3   1     1349.87     1370.25     24.33 o 
   4   3   1      516.65      518.37     13.60 o 
   5   3   1      181.53      152.61      9.19 o 
   6   3   1      544.07      568.65     22.61 o 
   7   3   1       82.77       58.38      6.89 o 
   8   3   1      736.50      699.04     29.62 o 
   9   3   1       49.39       60.94     11.58 o 
  10   3   1      333.42      377.99     31.14 o 
  11   3   1      153.46      194.07     23.73 o 
  12   3   1       93.78       99.70     14.07 o 
  13   3   1       12.40       19.77      9.42 o 
  14   3   1        3.46        2.68      5.60 o 
 -14   4   1        1.73       -1.62      7.07 o 
 -13   4   1       22.58       43.78     13.04 o 
 -12   4   1       19.21       25.01     14.49 o 
 -11   4   1        6.58        6.98      4.24 o 
 -10   4   1      305.00      295.25     24.70 o 
  -9   4   1       19.74       22.57      5.64 o 
  -8   4   1      208.87      186.18     14.46 o 
  -7   4   1      996.15      948.14     29.64 o 
  -6   4   1     2175.45     2225.02     54.24 o 
  -5   4   1      659.89      645.46     18.61 o 
  -4   4   1     3419.74     3277.82     41.19 o 
  -3   4   1     7121.86     7085.23     47.88 o 
  -2   4   1    26990.21    26968.29    165.10 o 
  -1   4   1    33034.01    32835.23    216.79 o 
   0   4   1     3389.78     3348.45     45.54 o 
   1   4   1     2518.59     2375.35     50.07 o 
   2   4   1      577.74      571.41     18.77 o 
   3   4   1     3606.05     3577.62     29.59 o 
   4   4   1      435.11      419.82     12.61 o 
   5   4   1      509.05      523.64     15.43 o 
   6   4   1       99.17       89.72      7.06 o 
   7   4   1       27.36       23.92      4.54 o 
   8   4   1       39.56       43.47      7.66 o 
   9   4   1        9.61       12.77      8.30 o 
  10   4   1      213.47      201.92     23.03 o 
  11   4   1        0.01        2.87      3.89 o 
  12   4   1        1.57        4.72      6.93 o 
  13   4   1        5.40        9.58      4.62 o 
 -14   5   1        1.20        6.06      5.24 o 
 -13   5   1        5.82        3.03     10.46 o 
 -12   5   1        4.43        3.41      6.17 o 
 -11   5   1       21.50       31.47     10.18 o 
 -10   5   1        4.29        7.32      4.32 o 
  -9   5   1      125.31      122.95     12.71 o 
  -8   5   1        9.12       11.30      3.66 o 
  -7   5   1      171.86      157.75     16.37 o 
  -6   5   1        5.15        3.57      1.68 o 
  -5   5   1      577.98      624.49     20.60 o 
  -4   5   1      156.14      173.94      8.81 o 
  -3   5   1       30.28       38.34      3.84 o 
  -2   5   1     5590.60     5601.59    125.30 o 
  -1   5   1    10045.15    10658.30    135.33 o 
   0   5   1      298.00      314.88     15.65 o 
   1   5   1        5.07       12.71      3.56 o 
   2   5   1     1344.02     1281.43     21.64 o 
   3   5   1      545.18      560.81     12.43 o 
   4   5   1      174.90      186.73      7.82 o 
   5   5   1       75.35       71.25      5.98 o 
   6   5   1      320.92      320.36     12.31 o 
   7   5   1      108.40      101.47      9.33 o 
   8   5   1        2.79        3.98      2.06 o 
   9   5   1        1.82        1.95      4.72 o 
  10   5   1      109.85      111.01     17.09 o 
  11   5   1      144.43      125.92     18.98 o 
  12   5   1      114.19      154.43     22.64 o 
  13   5   1       62.14       64.95     15.20 o 
 -13   6   1       18.66       17.39     12.04 o 
 -12   6   1       48.91       33.55     22.21 o 
 -11   6   1      101.40      106.36     17.71 o 
 -10   6   1       14.36       14.39      4.46 o 
  -9   6   1       72.56       79.00     10.18 o 
  -8   6   1       55.39       56.18     10.59 o 
  -7   6   1        0.02        1.24      2.70 o 
  -6   6   1        3.77        3.29      1.25 o 
  -5   6   1     1232.99     1211.01     25.97 o 
  -4   6   1     3005.81     3190.39     39.47 o 
  -3   6   1       45.91       45.53     11.17 o 
  -2   6   1     4021.38     3950.53     91.60 o 
  -1   6   1        3.99        1.58      1.49 o 
   0   6   1       11.82       11.18      2.75 o 
   1   6   1       49.17       51.63      7.80 o 
   2   6   1     1636.43     1677.69     27.16 o 
   3   6   1      656.15      679.10     21.10 o 
   4   6   1      442.99      453.92     12.72 o 
   5   6   1      625.75      675.15     16.57 o 
   6   6   1        4.49        3.67      1.69 o 
   7   6   1        1.70        1.32      2.49 o 
   8   6   1       21.41       25.47      7.51 o 
   9   6   1       10.30       12.11      2.95 o 
  10   6   1        0.10        4.19      3.25 o 
  11   6   1      171.07      176.94     22.78 o 
  12   6   1        1.84        1.24     10.67 o 
  13   6   1        6.52        7.75      4.37 o 
 -13   7   1        0.42        4.29      7.88 o 
 -12   7   1        0.95       -4.37      5.49 o 
 -11   7   1        1.29        6.13      4.41 o 
 -10   7   1        0.80       -2.64      3.71 o 
  -9   7   1       77.80       67.04     12.89 o 
  -8   7   1        4.81        8.98      3.27 o 
  -7   7   1       20.95       23.87      5.23 o 
  -6   7   1       11.23       10.85      2.34 o 
  -5   7   1       32.25       35.92      4.34 o 
  -4   7   1     3785.02     3807.87     45.37 o 
  -3   7   1        1.87       -2.70      3.34 o 
  -2   7   1     5987.20     6165.62    102.15 o 
  -1   7   1       17.75       21.45      7.17 o 
   0   7   1      259.26      266.23     17.37 o 
   1   7   1       60.78       64.37      6.83 o 
   2   7   1       78.98       76.03      6.34 o 
   3   7   1      209.75      238.18     16.45 o 
   4   7   1       17.33       24.49      3.81 o 
   5   7   1      147.89      166.40      9.23 o 
   6   7   1        1.61        0.44      1.23 o 
   7   7   1        0.21        3.69      2.01 o 
   8   7   1       25.40       21.86      4.30 o 
   9   7   1       25.68       21.98      5.11 o 
  10   7   1       14.49       17.99      6.56 o 
  11   7   1        8.31       17.36      6.49 o 
  12   7   1        7.15        0.30      5.09 o 
  13   7   1        0.30       -2.65      4.19 o 
 -13   8   1        4.94       20.34     10.07 o 
 -12   8   1        0.58       -5.95      8.54 o 
 -11   8   1        3.99        7.62      5.80 o 
 -10   8   1       22.75       19.45      7.51 o 
  -9   8   1        3.84       -0.85      5.08 o 
  -8   8   1       35.39       44.30     10.59 o 
  -7   8   1      106.89      108.80      9.18 o 
  -6   8   1       26.10       17.21      3.39 o 
  -5   8   1        7.14        5.51      2.01 o 
  -4   8   1      813.61      852.59     23.02 o 
  -3   8   1      909.75      929.47     51.99 o 
  -2   8   1     2879.34     3049.91     64.42 o 
  -1   8   1       18.08        8.73      3.46 o 
   0   8   1      218.04      244.27     19.94 o 
   1   8   1       54.29       43.97      6.10 o 
   2   8   1        0.13       -0.14      1.38 o 
   3   8   1      444.58      492.67     19.69 o 
   4   8   1       35.86       38.01      5.81 o 
   5   8   1        5.86        4.89      2.08 o 
   6   8   1        4.88        5.89      1.99 o 
   7   8   1        4.87        4.26      1.53 o 
   8   8   1       14.77       13.81      3.23 o 
   9   8   1       28.35       17.58      6.04 o 
  10   8   1       74.96       69.97     23.42 o 
  11   8   1       25.29       15.39      6.78 o 
  12   8   1        3.58       -2.77      6.67 o 
  13   8   1       45.78       61.07     15.58 o 
 -13   9   1        2.66       -5.99     17.95 o 
 -12   9   1       12.47       23.13     10.69 o 
 -11   9   1       52.89       66.24     21.13 o 
 -10   9   1        2.21       10.48     26.06 o 
  -9   9   1        8.18        6.97      6.34 o 
  -8   9   1       63.95       83.47     14.00 o 
  -7   9   1      409.01      371.22     17.66 o 
  -6   9   1       86.46       90.80      8.35 o 
  -5   9   1        1.35        1.90      1.59 o 
  -4   9   1       73.61       77.16     11.69 o 
  -3   9   1       10.62        4.58      2.93 o 
  -2   9   1      415.89      429.97     36.37 o 
  -1   9   1     2755.16     2944.59     66.02 o 
   0   9   1       81.05       98.92     12.00 o 
   1   9   1      143.09      170.98     15.74 o 
   2   9   1       50.33       60.84      7.23 o 
   3   9   1        3.29        6.05      3.17 o 
   4   9   1       16.91       14.33      3.90 o 
   5   9   1        0.52        0.90      2.52 o 
   6   9   1      217.43      190.28     11.63 o 
   7   9   1        0.73        2.32      2.30 o 
   8   9   1       55.22       51.82      7.15 o 
   9   9   1        0.16        1.32     12.90 o 
  10   9   1        0.96       -0.41      3.86 o 
  11   9   1       40.48       67.64     14.69 o 
  12   9   1        9.63       25.10      9.66 o 
 -12  10   1       23.14       27.86     11.61 o 
 -11  10   1       38.85       58.52     13.86 o 
 -10  10   1        0.00        3.14      4.25 o 
  -9  10   1        0.23        1.16      4.68 o 
  -8  10   1      165.28      169.01     20.60 o 
  -7  10   1       83.43       84.48     10.00 o 
  -6  10   1      467.99      484.93     19.80 o 
  -5  10   1       77.76       61.80      7.73 o 
  -4  10   1       16.79       25.29      7.04 o 
  -3  10   1        1.93       -3.20      3.24 o 
  -2  10   1      445.57      497.00     41.06 o 
  -1  10   1      465.91      450.34     27.35 o 
   0  10   1        0.03       -0.12      3.13 o 
   1  10   1       56.58       65.48      8.40 o 
   2  10   1      157.77      146.71     10.66 o 
   3  10   1      247.07      261.73     14.32 o 
   4  10   1       64.73       63.98     10.51 o 
   5  10   1      137.69      142.27     12.59 o 
   6  10   1      133.41      127.32     14.84 o 
   7  10   1        0.31       -2.52      3.38 o 
   8  10   1        1.10        0.78      1.66 o 
   9  10   1        5.98        7.09      2.37 o 
  10  10   1       26.78       41.43     11.31 o 
  11  10   1       11.80       -4.51     18.40 o 
  12  10   1        1.26        1.13      3.90 o 
 -12  11   1        3.07        5.01      5.92 o 
 -11  11   1       18.51       28.74      9.12 o 
 -10  11   1       50.36       56.29     13.28 o 
  -9  11   1       58.16       61.00     13.63 o 
  -8  11   1        5.71        6.16      2.54 o 
  -7  11   1        2.51        0.75      3.74 o 
  -6  11   1        0.01        1.83      3.67 o 
  -5  11   1       52.87       54.32      7.57 o 
  -4  11   1      337.18      296.83     34.49 o 
  -3  11   1      102.27      127.93     15.55 o 
  -2  11   1       82.81      101.94     13.51 o 
  -1  11   1       12.02        8.97      2.65 o 
   0  11   1        4.10        2.59      2.07 o 
   1  11   1      279.63      290.43     18.53 o 
   2  11   1      105.83      115.41     11.87 o 
   3  11   1        9.99       14.88      4.64 o 
   4  11   1      111.27      103.07     14.04 o 
   5  11   1       62.62       63.42     11.58 o 
   6  11   1       69.62       84.39     12.43 o 
   7  11   1       45.39       54.51      8.47 o 
   8  11   1      125.01      133.24     14.34 o 
   9  11   1       13.00       30.94      6.78 o 
  10  11   1       58.79       64.61     15.40 o 
  11  11   1        4.63        2.06      3.22 o 
  12  11   1       21.99       40.14     12.53 o 
 -11  12   1        8.46        7.00      4.38 o 
 -10  12   1       37.35       20.21      6.96 o 
  -9  12   1       23.46       39.71     10.70 o 
  -8  12   1       27.47       29.71      6.14 o 
  -7  12   1       24.33       31.25      6.44 o 
  -6  12   1      278.63      280.17     18.60 o 
  -5  12   1      419.01      425.16     22.21 o 
  -4  12   1      462.95      492.96     46.23 o 
  -3  12   1       31.70       37.79      9.01 o 
  -2  12   1       41.76       36.70      8.84 o 
  -1  12   1      735.45      852.70     33.97 o 
   0  12   1      234.42      231.58     21.24 o 
   1  12   1      255.89      274.95     23.42 o 
   2  12   1      709.11      795.70     31.66 o 
   3  12   1       95.31       98.26     19.54 o 
   4  12   1       22.45       26.27     10.36 o 
   5  12   1      265.96      287.92     23.32 o 
   6  12   1       15.94        6.58      3.05 o 
   7  12   1        7.31        3.75      2.49 o 
   8  12   1       98.05      114.80     13.71 o 
   9  12   1       27.89       28.20      7.23 o 
  10  12   1       27.64       18.88      8.31 o 
  11  12   1        2.12        2.61      3.85 o 
 -11  13   1        4.36       10.99      7.92 o 
 -10  13   1        0.69       10.36      5.65 o 
  -9  13   1       14.79       25.62      9.06 o 
  -8  13   1        5.48        5.73      2.71 o 
  -7  13   1       83.31       72.64      9.85 o 
  -6  13   1        4.64       10.72      7.90 o 
  -5  13   1       68.28       57.00     10.29 o 
  -4  13   1       16.33       20.31     11.00 o 
  -3  13   1       24.90       31.77      9.10 o 
  -2  13   1        5.70        7.71      4.21 o 
  -1  13   1      111.12      104.56     12.37 o 
   0  13   1       77.24       80.77     12.98 o 
   1  13   1      102.12      124.88     16.54 o 
   2  13   1       13.08       18.98      7.27 o 
   3  13   1      122.06      136.01     16.32 o 
   4  13   1       23.26       25.64     10.60 o 
   5  13   1       11.06       17.22      5.22 o 
   6  13   1        3.00        5.00      8.51 o 
   7  13   1      105.88       97.91     12.31 o 
   8  13   1       54.31       62.57     10.58 o 
   9  13   1       72.32       69.58     11.44 o 
  10  13   1       20.60       37.58     11.93 o 
  11  13   1        0.00        1.95      7.34 o 
 -10  14   1        0.18       -4.35     11.91 o 
  -9  14   1       18.58       23.59     12.24 o 
  -8  14   1        0.04       -1.62      3.36 o 
  -7  14   1        9.54       14.10      5.20 o 
  -6  14   1       10.19        8.33      6.96 o 
  -5  14   1       29.07       30.18      7.83 o 
  -4  14   1       59.25       85.34     16.94 o 
  -3  14   1       60.73       67.65     12.80 o 
  -2  14   1       71.49       68.96     13.27 o 
  -1  14   1       34.02       33.30      7.09 o 
   0  14   1      119.01      119.34     21.53 o 
   1  14   1      137.43      149.13     14.98 o 
   2  14   1      103.72      109.58     12.77 o 
   3  14   1        0.00        0.26      2.50 o 
   4  14   1       34.33       50.22     10.27 o 
   5  14   1        1.28        0.84      3.87 o 
   6  14   1        1.95       -0.26      8.49 o 
   7  14   1       11.63       12.41      4.21 o 
   8  14   1        0.01       -7.04      7.04 o 
   9  14   1        0.03       -6.45      6.45 o 
  10  14   1        3.27        0.51      9.17 o 
 -10  15   1        0.40       -0.26      4.71 o 
  -9  15   1       25.15       34.32     11.11 o 
  -8  15   1        0.88        0.08      5.90 o 
  -7  15   1        0.02        2.55      2.86 o 
  -6  15   1        0.02        0.05      3.66 o 
  -5  15   1       15.47       22.27      7.49 o 
  -4  15   1        0.01        2.74      3.52 o 
  -3  15   1       20.57       24.73      8.29 o 
  -2  15   1       71.39       72.23     13.52 o 
  -1  15   1        5.84        4.57      3.04 o 
   0  15   1       57.85       58.70     12.30 o 
   1  15   1       45.04       36.07      9.29 o 
   2  15   1       21.90       20.69      5.84 o 
   3  15   1       38.20       23.55      7.67 o 
   4  15   1       42.36       40.96     10.20 o 
   5  15   1       21.04       24.49      7.79 o 
   6  15   1        6.96        9.09      5.22 o 
   7  15   1        2.07        2.41      2.64 o 
   8  15   1        7.80        2.23      2.66 o 
   9  15   1        0.15        2.93     11.80 o 
  10  15   1        6.14       -1.39      9.63 o 
  -9  16   1        0.06       -5.87      5.87 o 
  -8  16   1        0.39        3.73      3.83 o 
  -7  16   1        1.32        1.50      6.60 o 
  -6  16   1       11.92       10.53      4.02 o 
  -5  16   1       13.38       -1.00      5.54 o 
  -4  16   1      102.59      124.81     19.00 o 
  -3  16   1        2.76       -3.14      4.09 o 
  -2  16   1        0.27        1.05      3.40 o 
  -1  16   1       14.50        9.41      3.20 o 
   0  16   1       40.68       26.51      6.59 o 
   1  16   1       27.45       17.86      5.47 o 
   2  16   1      102.89      126.88     15.02 o 
   3  16   1        6.52        3.96      3.81 o 
   4  16   1       42.35       45.36     11.81 o 
   5  16   1       52.38       52.30     11.86 o 
   6  16   1        0.67       -3.86      4.69 o 
   7  16   1        2.04        2.06      3.44 o 
   8  16   1        1.93        3.88      3.74 o 
   9  16   1        0.18        2.62      7.94 o 
  -8  17   1        0.00        0.94      2.59 o 
  -7  17   1        0.12        5.36      4.02 o 
  -6  17   1        3.23        0.76      6.77 o 
  -5  17   1       22.75       20.71     12.39 o 
  -4  17   1       12.71       24.16     13.31 o 
  -3  17   1        4.20        6.94      5.55 o 
  -2  17   1        5.55        8.23      5.61 o 
  -1  17   1        5.72        2.29      4.87 o 
   0  17   1        2.56        4.10      9.27 o 
   1  17   1        6.23       -3.72      3.72 o 
   2  17   1        4.15        6.35      2.25 o 
   3  17   1        0.09        2.84      4.95 o 
   4  17   1       30.55       32.04      9.55 o 
   5  17   1        0.74        4.06      3.80 o 
   6  17   1        3.66        5.33      4.03 o 
   7  17   1       15.29        4.50      8.25 o 
   8  17   1       17.73       23.38      9.56 o 
  -7  18   1        1.96        3.99      9.96 o 
  -6  18   1        6.04        5.67      5.41 o 
  -5  18   1        7.41       11.93      6.59 o 
  -4  18   1        0.64       16.05     12.35 o 
  -3  18   1        9.91        4.29      4.55 o 
  -2  18   1       47.13       60.53     14.52 o 
  -1  18   1       41.68       18.72     14.17 o 
   0  18   1       17.05        9.97      3.73 o 
   1  18   1       19.25       18.91      6.60 o 
   2  18   1       39.27       38.81     11.15 o 
   3  18   1       24.68       22.61      7.66 o 
   4  18   1       38.84       50.83     19.58 o 
   5  18   1        0.17       -4.78      4.78 o 
   6  18   1        2.40        4.20      5.04 o 
   7  18   1        5.58        2.56      3.52 o 
  -6  19   1        0.36        2.16      5.37 o 
  -5  19   1        1.75        3.13      5.76 o 
  -4  19   1        0.46       -5.67      7.30 o 
  -3  19   1        4.29        2.61      3.53 o 
  -2  19   1        6.38        8.63      5.44 o 
  -1  19   1        2.89        9.49      7.95 o 
   0  19   1        1.88       -4.48      4.48 o 
   1  19   1        3.55       -3.06      5.83 o 
   2  19   1       11.91       22.87      8.84 o 
   3  19   1        0.53       -0.01      3.31 o 
   4  19   1        2.85       13.28     10.51 o 
   5  19   1        5.09       -0.79      9.11 o 
   6  19   1       28.14       30.90     16.99 o 
  -5  20   1        8.76        0.96      4.40 o 
  -4  20   1        9.83       16.19     14.07 o 
  -3  20   1        4.88       11.54      7.70 o 
  -2  20   1       11.65       17.49      9.07 o 
  -1  20   1        4.06        4.85      4.27 o 
   0  20   1        0.00        0.02      3.08 o 
   1  20   1        0.68       -1.57      2.36 o 
   2  20   1        3.43        3.72      3.98 o 
   3  20   1       19.29       25.03     10.50 o 
   4  20   1        2.46        7.79      7.91 o 
  -2  21   1        3.44       13.78      8.75 o 
  -1  21   1        1.45       -1.08      4.40 o 
   0  21   1        6.21        8.06      5.11 o 
   1  21   1        0.74        1.86      4.55 o 
   2  21   1        2.12        9.33      5.74 o 
 -14   0   2       46.72       59.46     23.82 o 
 -13   0   2       53.33       64.78     21.18 o 
 -12   0   2        2.37        1.65      6.07 o 
 -11   0   2        0.02        0.20      6.04 o 
 -10   0   2       46.90       55.17     17.41 o 
  -9   0   2      246.53      233.36     20.84 o 
  -8   0   2       91.90      106.02     20.61 o 
  -7   0   2     5826.07     6437.90    107.54 o 
  -6   0   2     2389.63     2465.90    129.29 o 
  -5   0   2     3682.44     3832.61     69.96 o 
  -4   0   2      387.46      392.45     27.91 o 
  -2   0   2    23032.97    22741.39    169.99 o 
  -1   0   2    10574.60    10433.98     92.44 o 
   0   0   2     6056.25     5908.09     67.49 o 
   1   0   2     9674.92     9262.26     99.40 o 
   2   0   2      415.01      363.88     22.84 o 
   3   0   2      343.52      334.17     24.18 o 
   4   0   2       60.62       74.27     12.85 o 
   5   0   2     1046.59     1062.97     51.65 o 
   6   0   2      412.83      414.93     34.95 o 
   7   0   2      589.92      624.69     33.66 o 
   8   0   2       19.52        9.54      4.64 o 
   9   0   2      409.90      356.90     28.42 o 
  10   0   2       18.10        9.86     19.93 o 
  11   0   2        4.45       -2.90      4.05 o 
  12   0   2        9.96        9.49      7.72 o 
  13   0   2        0.02        9.11      3.96 o 
 -14   1   2       26.88       38.61     23.49 o 
 -13   1   2       31.72        6.38     16.68 o 
 -12   1   2        0.06        1.34      3.21 o 
 -11   1   2       13.14        8.54      5.51 o 
 -10   1   2        1.27       -0.49      3.16 o 
  -9   1   2        0.36        2.23      3.92 o 
  -8   1   2        5.70        4.84      3.15 o 
  -7   1   2       38.05       47.19      7.75 o 
  -6   1   2     1240.95     1331.68     49.75 o 
  -5   1   2        1.32        2.73      1.77 o 
  -4   1   2       12.62        7.80      3.45 o 
  -3   1   2      532.30      472.73     19.18 o 
  -2   1   2       46.48       45.99      7.88 o 
  -1   1   2     2895.61     3003.51     52.58 o 
   0   1   2     8918.99     8255.03     56.65 o 
   1   1   2      627.26      677.69     11.16 o 
   2   1   2      912.64      876.46     13.22 o 
   3   1   2     1067.56     1019.95     21.40 o 
   4   1   2        1.40        0.59      1.14 o 
   5   1   2      265.62      238.63     13.31 o 
   6   1   2     1076.48     1065.46     31.00 o 
   7   1   2      158.72      162.56     10.56 o 
   8   1   2        3.61       -0.15      3.89 o 
   9   1   2     3341.74     3535.53     73.82 o 
  10   1   2      731.14      785.13     31.39 o 
  11   1   2       11.87       12.42      4.17 o 
  12   1   2       19.54       21.89      6.45 o 
  13   1   2       28.78       34.57     11.45 o 
 -14   2   2        0.13       -6.65      6.65 o 
 -13   2   2        6.34       18.82     10.50 o 
 -12   2   2       25.91       26.79     10.04 o 
 -11   2   2        2.29        2.23      7.34 o 
 -10   2   2      231.80      223.23     18.05 o 
  -9   2   2       21.45       19.73      6.15 o 
  -8   2   2       10.42        6.38      3.36 o 
  -7   2   2       66.78       55.57      6.32 o 
  -6   2   2      666.18      687.40     20.58 o 
  -5   2   2      442.46      419.82     13.06 o 
  -4   2   2       30.03       27.97      4.02 o 
  -3   2   2     1694.53     1683.56     50.43 o 
  -2   2   2      807.78      818.49     30.15 o 
  -1   2   2     2032.69     1960.39     44.25 o 
   0   2   2     1677.84     1501.29     47.00 o 
   1   2   2     2536.08     2428.39     27.48 o 
   2   2   2      603.58      616.73      9.99 o 
   3   2   2       48.48       45.60      4.55 o 
   4   2   2      155.97      184.86      8.47 o 
   5   2   2       78.70       67.25      5.64 o 
   6   2   2        0.13        2.69      1.98 o 
   7   2   2       44.54       42.65      5.44 o 
   8   2   2        1.24        4.57      4.20 o 
   9   2   2      291.51      447.34     34.93 o 
  10   2   2       22.71       46.94     11.48 o 
  11   2   2        7.49        1.45      4.40 o 
  12   2   2        0.93       -0.17      3.42 o 
  13   2   2        0.30        7.94      5.85 o 
 -14   3   2        0.06       -8.42      8.42 o 
 -13   3   2        7.07       -3.77     10.08 o 
 -12   3   2        8.16        1.56      6.82 o 
 -11   3   2       29.52       19.80     10.36 o 
 -10   3   2        3.17        5.55      3.08 o 
  -9   3   2        0.99        6.42      2.69 o 
  -8   3   2       25.60       22.09      4.76 o 
  -7   3   2      119.78      119.55      8.56 o 
  -6   3   2     1656.43     1751.50     29.59 o 
  -5   3   2       43.86       53.43      4.93 o 
  -4   3   2     2448.04     2687.82     29.88 o 
  -3   3   2     2746.65     2732.29     39.74 o 
  -2   3   2     3761.17     3789.54     32.79 o 
  -1   3   2     4256.85     4255.60     57.96 o 
   0   3   2     3733.24     3641.17     65.84 o 
   1   3   2      413.26      425.48     11.26 o 
   2   3   2      530.16      531.27     10.18 o 
   3   3   2        0.68        0.84      0.67 o 
   4   3   2       22.63       16.94      2.55 o 
   5   3   2       69.99       86.69      7.21 o 
   6   3   2      110.29       91.93      7.92 o 
   7   3   2       23.69       22.64      3.93 o 
   8   3   2       57.44       60.74     17.11 o 
   9   3   2     1163.21     1272.02     53.15 o 
  10   3   2      243.30      262.79     26.10 o 
  11   3   2        2.35        0.63      4.13 o 
  12   3   2        0.33       -5.85     10.44 o 
  13   3   2        6.49       11.75      5.89 o 
 -14   4   2        0.69       -7.71     12.98 o 
 -13   4   2        0.34        2.22      5.65 o 
 -12   4   2        1.74        7.86     11.45 o 
 -11   4   2       52.38       47.71     16.18 o 
 -10   4   2       43.41       48.35      9.94 o 
  -9   4   2       98.20       99.83     11.02 o 
  -8   4   2      163.33      164.00     13.22 o 
  -7   4   2      172.96      208.42     12.18 o 
  -6   4   2      985.05     1005.71     34.53 o 
  -5   4   2      930.52      913.09     20.36 o 
  -4   4   2     1415.76     1424.31     35.57 o 
  -3   4   2     5328.35     5557.38     57.77 o 
  -2   4   2        4.43        8.05      2.09 o 
  -1   4   2     1689.25     1711.27     21.71 o 
   0   4   2     1970.20     1966.38     35.53 o 
   1   4   2     1190.31     1141.19     15.29 o 
   2   4   2      186.80      186.58      6.38 o 
   3   4   2     2191.47     2306.89     26.25 o 
   4   4   2       35.42       54.63      4.51 o 
   5   4   2       55.81       40.71      4.97 o 
   6   4   2      498.18      489.43     18.67 o 
   7   4   2      454.88      455.53     20.19 o 
   8   4   2       37.76       36.45      8.33 o 
   9   4   2        1.96       17.68      8.76 o 
  10   4   2       54.50       61.74     12.54 o 
  11   4   2        0.71        4.80      9.27 o 
  12   4   2        0.22       -1.37      5.46 o 
  13   4   2        0.04        7.91      5.25 o 
 -14   5   2       36.13       63.46     17.51 o 
 -13   5   2       11.42       17.78     11.80 o 
 -12   5   2        2.61       -6.85      7.03 o 
 -11   5   2       16.03       48.09     18.70 o 
 -10   5   2        1.27        1.42      2.35 o 
  -9   5   2      147.59      138.87     12.90 o 
  -8   5   2        1.27        2.51      2.47 o 
  -7   5   2        3.31        6.50      2.18 o 
  -6   5   2      191.41      208.76     15.12 o 
  -5   5   2       10.15        6.28      6.11 o 
  -4   5   2        7.94       12.95      2.42 o 
  -3   5   2        0.48       -0.23      0.68 o 
  -2   5   2      795.10      769.63     19.72 o 
  -1   5   2      744.06      681.29     35.96 o 
   0   5   2        0.29        1.52      1.71 o 
   1   5   2      362.13      363.84     13.31 o 
   2   5   2      164.90      166.08      6.03 o 
   3   5   2      361.84      336.25     10.86 o 
   4   5   2       28.06       27.38      2.88 o 
   5   5   2      103.73      119.48      6.57 o 
   6   5   2      490.98      501.65     17.53 o 
   7   5   2      187.59      186.83     11.47 o 
   8   5   2        1.35        3.26      2.66 o 
   9   5   2      677.29      733.98     41.11 o 
  10   5   2       21.94       30.72      8.41 o 
  11   5   2       48.57       64.80     13.28 o 
  12   5   2        7.82        9.21      5.22 o 
  13   5   2        7.87       24.39     10.33 o 
 -13   6   2       11.20       33.70     15.66 o 
 -12   6   2       16.74        9.31      5.11 o 
 -11   6   2        5.99        1.03      3.36 o 
 -10   6   2      146.98      120.96     12.75 o 
  -9   6   2      307.52      331.56     28.77 o 
  -8   6   2       44.33       52.86     17.79 o 
  -7   6   2      383.79      359.34     26.21 o 
  -6   6   2       82.16       83.16      8.19 o 
  -5   6   2       70.43       85.97      9.09 o 
  -4   6   2       50.06       46.88      4.35 o 
  -3   6   2     1457.07     1412.19     31.37 o 
  -2   6   2      862.73      845.32     21.90 o 
  -1   6   2     1483.64     1509.01     58.03 o 
   0   6   2      493.33      465.79     17.03 o 
   1   6   2      564.74      549.06     19.84 o 
   2   6   2      406.50      412.50     10.45 o 
   3   6   2      396.45      416.30     12.84 o 
   4   6   2      414.50      451.32     14.27 o 
   5   6   2      473.14      496.63     13.79 o 
   6   6   2      122.04      135.18      7.41 o 
   7   6   2       23.28       23.03      4.19 o 
   8   6   2       30.03       45.23      7.97 o 
   9   6   2      146.65      141.79     17.94 o 
  10   6   2       42.39       37.25     12.85 o 
  11   6   2       16.99       23.02      8.16 o 
  12   6   2       31.68        8.21      3.41 o 
  13   6   2        2.15        9.72      6.03 o 
 -13   7   2        2.82        6.21      5.57 o 
 -12   7   2        7.83       10.81      7.26 o 
 -11   7   2      133.05      119.75     19.95 o 
 -10   7   2       35.38       31.14      9.26 o 
  -9   7   2       93.34       79.34     14.37 o 
  -8   7   2       26.08       32.62     13.40 o 
  -7   7   2       50.98       63.44      9.07 o 
  -6   7   2        6.96        1.23      2.05 o 
  -5   7   2       88.39      106.25      6.83 o 
  -4   7   2     5264.95     5253.98     48.68 o 
  -3   7   2     3330.34     3298.00     49.96 o 
  -2   7   2      129.14      121.77     17.82 o 
  -1   7   2      498.65      527.10     36.42 o 
   0   7   2      713.49      742.82     23.22 o 
   1   7   2      211.23      223.31     12.42 o 
   2   7   2      457.80      449.07     13.45 o 
   3   7   2      457.55      453.84     15.59 o 
   4   7   2       47.49       44.97      4.70 o 
   5   7   2      311.82      287.13     10.84 o 
   6   7   2      671.92      647.37     18.96 o 
   7   7   2       87.12       97.29      7.76 o 
   8   7   2        0.71        0.47      2.06 o 
   9   7   2        1.28        2.99      2.09 o 
  10   7   2       31.91       48.67     11.50 o 
  11   7   2       51.15       62.05     13.80 o 
  12   7   2       14.23        9.75      5.44 o 
  13   7   2       14.51       27.47     19.09 o 
 -13   8   2       24.67       25.06     13.99 o 
 -12   8   2        9.59       17.16      7.14 o 
 -11   8   2      167.33      155.37     22.37 o 
 -10   8   2        4.91       14.03      6.86 o 
  -9   8   2      240.55      253.79     25.67 o 
  -8   8   2      429.59      421.43     31.23 o 
  -7   8   2      621.95      590.97     28.91 o 
  -6   8   2       88.69       82.00      8.82 o 
  -5   8   2      814.32      770.70     19.42 o 
  -4   8   2     4042.17     3833.47     44.90 o 
  -3   8   2     7178.39     7331.56    207.90 o 
  -2   8   2     1518.16     1704.82     70.32 o 
  -1   8   2      571.23      540.73     27.11 o 
   0   8   2      555.27      521.59     25.79 o 
   1   8   2      699.57      709.97     24.05 o 
   2   8   2      191.88      198.68     10.48 o 
   3   8   2      435.58      434.16     13.86 o 
   4   8   2       70.10       53.53      5.39 o 
   5   8   2       31.21       29.72      4.86 o 
   6   8   2      145.29      151.20     10.25 o 
   7   8   2      271.35      251.03     12.80 o 
   8   8   2        8.73        8.60      3.02 o 
   9   8   2       22.90       15.53      5.18 o 
  10   8   2        2.65        2.13      3.88 o 
  11   8   2        0.78       11.14      6.84 o 
  12   8   2        3.28       13.59      7.45 o 
 -13   9   2        5.19        0.80      6.68 o 
 -12   9   2        0.51       -4.52      5.04 o 
 -11   9   2        2.51        1.68      4.08 o 
 -10   9   2       38.68       41.48     11.04 o 
  -9   9   2        9.07        3.60      6.57 o 
  -8   9   2       53.77       43.79     10.37 o 
  -7   9   2       10.63       11.90      6.26 o 
  -6   9   2      587.81      596.29     20.00 o 
  -5   9   2      209.40      208.12     11.36 o 
  -4   9   2      151.68      166.13     13.23 o 
  -3   9   2      277.05      253.86     29.44 o 
  -2   9   2        4.35       -3.55      6.63 o 
  -1   9   2       50.56       47.64     12.23 o 
   0   9   2      240.47      266.38     19.74 o 
   1   9   2      246.96      233.15     18.18 o 
   2   9   2      766.93      857.63     24.17 o 
   3   9   2       77.30       91.63      8.83 o 
   4   9   2      351.39      378.94     16.69 o 
   5   9   2        8.49        5.44      2.70 o 
   6   9   2      139.76      135.80     10.82 o 
   7   9   2      462.68      445.77     20.99 o 
   8   9   2      191.00      171.78     12.76 o 
   9   9   2        1.04        0.59      3.07 o 
  10   9   2       40.35       36.63      9.98 o 
  11   9   2      115.63      156.07     21.78 o 
  12   9   2       86.04      102.28     18.44 o 
 -12  10   2        3.98       -4.55     10.37 o 
 -11  10   2       16.61       26.86     10.08 o 
 -10  10   2        3.58       17.65      7.65 o 
  -9  10   2       42.49       31.25      9.78 o 
  -8  10   2        7.27       10.22      5.26 o 
  -7  10   2       10.59        5.35      2.42 o 
  -6  10   2      125.75      137.97     11.04 o 
  -5  10   2      179.41      165.55     10.66 o 
  -4  10   2      564.52      614.41     30.85 o 
  -3  10   2      121.25      125.78     10.71 o 
  -2  10   2      185.39      213.33     15.82 o 
  -1  10   2       20.67       12.67      3.33 o 
   0  10   2      236.98      272.26     17.06 o 
   1  10   2      307.44      310.48     22.31 o 
   2  10   2        3.43        1.22      1.46 o 
   3  10   2       99.87      114.54     12.23 o 
   4  10   2       62.79       54.57      6.50 o 
   5  10   2        0.23        0.94      2.52 o 
   6  10   2       51.22       49.19      9.52 o 
   7  10   2        2.50        8.00      4.21 o 
   8  10   2       39.91       47.19      8.62 o 
   9  10   2        0.03       -2.85      4.92 o 
  10  10   2       26.39       53.32     23.22 o 
  11  10   2        0.32        1.35      4.72 o 
  12  10   2       16.25        9.97     22.23 o 
 -12  11   2        0.04        1.35      2.75 o 
 -11  11   2        2.69        2.28      3.54 o 
 -10  11   2        0.69        6.43      9.91 o 
  -9  11   2       13.00       10.65      6.64 o 
  -8  11   2        6.75       12.34      6.64 o 
  -7  11   2       84.94       99.29      9.89 o 
  -6  11   2        0.17        3.78      2.24 o 
  -5  11   2       16.77       13.24      6.03 o 
  -4  11   2      162.36      152.10     16.21 o 
  -3  11   2      188.94      170.23     18.71 o 
  -2  11   2        0.01       -1.27      3.33 o 
  -1  11   2      185.87      212.83     16.28 o 
   0  11   2       21.78       20.90      4.91 o 
   1  11   2       56.83       55.89      8.03 o 
   2  11   2        3.24        7.09      2.58 o 
   3  11   2       24.42       19.56      4.42 o 
   4  11   2        0.01       -1.71      2.17 o 
   5  11   2       45.01       42.19      6.17 o 
   6  11   2      165.44      178.59     18.49 o 
   7  11   2        3.77        3.50      2.39 o 
   8  11   2       49.06       50.17      9.12 o 
   9  11   2        0.35       -0.09      2.92 o 
  10  11   2        1.15       -7.73      7.73 o 
  11  11   2        0.05        9.58      7.96 o 
 -11  12   2        6.14        5.03      5.64 o 
 -10  12   2        3.84        2.65      2.94 o 
  -9  12   2        0.28        9.08      5.91 o 
  -8  12   2        1.74       -3.50      4.21 o 
  -7  12   2        7.31        4.12      2.09 o 
  -6  12   2        4.71       14.01      4.58 o 
  -5  12   2      227.71      224.92     19.85 o 
  -4  12   2      577.95      560.17     31.93 o 
  -3  12   2      236.77      256.28     23.98 o 
  -2  12   2        2.39       -0.28      6.79 o 
  -1  12   2      156.29      150.31     18.04 o 
   0  12   2        1.38       -1.41      3.10 o 
   1  12   2      129.56      117.62     12.06 o 
   2  12   2        0.06        1.47      3.64 o 
   3  12   2        2.25       -3.33      5.96 o 
   4  12   2       29.79       35.45     11.60 o 
   5  12   2       60.73       55.51      8.38 o 
   6  12   2        1.08        0.49      3.54 o 
   7  12   2       16.20       16.16      5.81 o 
   8  12   2       10.80        7.22      3.78 o 
   9  12   2        2.21        4.43      3.76 o 
  10  12   2       12.45        5.75      4.52 o 
  11  12   2       10.68        7.82     15.98 o 
 -11  13   2       13.83        0.69      3.52 o 
 -10  13   2        4.86       -3.12      7.06 o 
  -9  13   2        2.77        6.84      4.60 o 
  -8  13   2        0.01       -0.81      3.77 o 
  -7  13   2        0.03        1.34      2.07 o 
  -6  13   2        3.29       -0.84      4.09 o 
  -5  13   2       65.54       54.64      7.74 o 
  -4  13   2       29.48       39.07     15.15 o 
  -3  13   2      112.31      129.07     17.43 o 
  -2  13   2       40.95       24.66      9.57 o 
  -1  13   2        0.13       -3.43      3.43 o 
   0  13   2       11.78        7.92      2.94 o 
   1  13   2        5.18       11.47      3.91 o 
   2  13   2       64.04       81.17     10.46 o 
   3  13   2      156.18      169.73     26.37 o 
   4  13   2       69.67       95.61     20.01 o 
   5  13   2       13.46        9.73      3.22 o 
   6  13   2        6.44        7.82      4.23 o 
   7  13   2       36.38       37.35      9.50 o 
   8  13   2       17.48       12.80      4.92 o 
   9  13   2        0.58       -0.36      3.48 o 
  10  13   2       15.68       22.85      7.22 o 
 -10  14   2        0.22        2.65      4.85 o 
  -9  14   2        6.51       10.83      5.48 o 
  -8  14   2        9.58       12.38      6.61 o 
  -7  14   2       15.85       24.28      7.65 o 
  -6  14   2       10.17       16.33      4.70 o 
  -5  14   2       11.06       12.10      3.42 o 
  -4  14   2      119.09      151.76     29.52 o 
  -3  14   2      252.42      309.50     38.17 o 
  -2  14   2        1.32        0.20      4.00 o 
  -1  14   2        0.08       -5.70      5.84 o 
   0  14   2       65.03       72.95     10.76 o 
   1  14   2       88.76       90.06     14.84 o 
   2  14   2        1.95        0.73      2.48 o 
   3  14   2      226.47      252.70     24.84 o 
   4  14   2        0.50       -0.39      2.95 o 
   5  14   2       41.11       53.70     10.77 o 
   6  14   2        5.03       -0.79      2.64 o 
   7  14   2        2.81        5.88      3.59 o 
   8  14   2       12.00        8.90      3.16 o 
   9  14   2        1.93        4.38      5.29 o 
  10  14   2        0.68       -8.24      8.24 o 
 -10  15   2        2.72        2.73      3.99 o 
  -9  15   2        5.70        4.57      2.63 o 
  -8  15   2        1.45        7.76      4.75 o 
  -7  15   2        1.71        2.29      3.87 o 
  -6  15   2       27.33       27.23      7.42 o 
  -5  15   2        0.70       -1.83      2.86 o 
  -4  15   2       24.66       22.36     11.49 o 
  -3  15   2        3.74       -1.82      4.67 o 
  -2  15   2        0.41       -7.73     13.78 o 
  -1  15   2      186.24      200.31     30.79 o 
   0  15   2      152.66      163.88     18.11 o 
   1  15   2        0.95       -1.82      3.18 o 
   2  15   2       23.96       31.99      6.82 o 
   3  15   2        0.07       12.28      6.25 o 
   4  15   2       27.24       24.27     11.03 o 
   5  15   2      100.31      118.91     16.99 o 
   6  15   2       13.21       12.75      5.42 o 
   7  15   2       40.22       56.96     12.12 o 
   8  15   2       23.29       30.96      7.46 o 
   9  15   2        5.59       -0.06      9.71 o 
  -9  16   2        6.01       16.94      8.49 o 
  -8  16   2       34.33       39.20     10.79 o 
  -7  16   2       29.89       23.99      8.30 o 
  -6  16   2       49.47       52.83     12.12 o 
  -5  16   2       91.78       98.84     25.19 o 
  -4  16   2        2.82        2.80      6.68 o 
  -3  16   2       91.19      109.40     18.44 o 
  -2  16   2        3.00        2.74      8.36 o 
  -1  16   2        0.15        1.45      3.24 o 
   0  16   2       56.71       47.57      9.49 o 
   1  16   2       43.89       50.58      9.09 o 
   2  16   2       39.83       47.47     14.09 o 
   3  16   2        4.46        4.41      3.60 o 
   4  16   2        2.09        8.13      7.62 o 
   5  16   2       34.03       33.32      9.37 o 
   6  16   2        0.55       -5.49      5.49 o 
   7  16   2        1.51        1.84      3.46 o 
   8  16   2        5.92        4.06      4.27 o 
   9  16   2        6.50       -1.76      7.73 o 
  -8  17   2        0.37        4.96      4.35 o 
  -7  17   2        0.00       -0.42      3.36 o 
  -6  17   2        5.58        4.44      2.68 o 
  -5  17   2        7.90       12.90      7.37 o 
  -4  17   2        0.01       -5.76      8.01 o 
  -3  17   2       27.55       37.40     10.70 o 
  -2  17   2        4.08        2.55     11.06 o 
  -1  17   2        0.10       -4.75      6.42 o 
   0  17   2        4.02       -0.14      3.25 o 
   1  17   2        0.54       -0.74      2.65 o 
   2  17   2        0.28        2.52      5.40 o 
   3  17   2        2.53        5.99      3.90 o 
   4  17   2        2.81        5.84      4.26 o 
   5  17   2        0.02        0.93      2.80 o 
   6  17   2        2.91       -2.46      3.01 o 
   7  17   2       11.15       -1.15      3.01 o 
   8  17   2        8.42        6.52      5.04 o 
  -7  18   2       11.29       10.32      8.67 o 
  -6  18   2        7.99       16.15     12.49 o 
  -5  18   2        2.69        7.29     10.33 o 
  -4  18   2        3.89        1.98      6.56 o 
  -3  18   2        0.04       -3.11      5.12 o 
  -2  18   2      112.25      134.40     21.68 o 
  -1  18   2       15.46        7.98      5.33 o 
   0  18   2        0.15       -3.29      4.17 o 
   1  18   2        3.70       -1.11      2.26 o 
   2  18   2        1.61       -2.72      2.72 o 
   3  18   2        0.02       -2.72      7.28 o 
   4  18   2        0.31        5.31      4.91 o 
   5  18   2        0.10        0.72      6.51 o 
   6  18   2        4.05        3.87      3.46 o 
   7  18   2        2.39       -6.50      7.05 o 
  -6  19   2       18.38       21.44     14.25 o 
  -5  19   2        5.42        5.68      8.56 o 
  -4  19   2        3.73        3.85      6.35 o 
  -3  19   2        6.71        6.50      6.73 o 
  -2  19   2        1.48        1.93     10.14 o 
  -1  19   2       75.18       65.54     15.62 o 
   0  19   2       29.18       20.91      9.87 o 
   1  19   2        2.96       -1.97      3.35 o 
   2  19   2        2.62       -0.51      4.89 o 
   3  19   2        0.00       -3.15      7.35 o 
   4  19   2        0.93       -8.95      8.95 o 
   5  19   2        0.01       -2.41      5.11 o 
   6  19   2        0.52       -9.76      9.76 o 
  -4  20   2        0.34        1.38      4.43 o 
  -3  20   2        8.06       10.02      6.46 o 
  -2  20   2        0.01       -4.04     11.97 o 
  -1  20   2        3.79        9.65      7.05 o 
   0  20   2        0.11       -2.09      6.24 o 
   1  20   2        6.50       14.46      5.22 o 
   2  20   2        0.90        2.19      3.59 o 
   3  20   2        0.00        4.55      3.14 o 
   4  20   2        3.75      -10.23     10.23 o 
  -2  21   2        4.43        7.54      7.62 o 
  -1  21   2        6.85        2.01      2.78 o 
   0  21   2        2.83        1.35      4.86 o 
   1  21   2        0.31        7.25      3.37 o 
 -14   1   3        0.07       -7.00      8.87 o 
 -13   1   3       23.48        3.78     14.72 o 
 -12   1   3        2.81       -0.51      6.64 o 
 -11   1   3        7.74       12.44     19.22 o 
 -10   1   3       77.34       67.97      9.92 o 
  -9   1   3        7.13        5.70      2.61 o 
  -8   1   3      417.70      464.12     31.78 o 
  -7   1   3     1292.36     1315.01     40.03 o 
  -6   1   3      547.26      501.33     36.30 o 
  -5   1   3       18.98       17.06      4.73 o 
  -4   1   3      171.53      175.38     13.73 o 
  -3   1   3      349.59      326.38     25.43 o 
  -2   1   3       35.49       36.66      7.21 o 
  -1   1   3      117.31      113.31      7.70 o 
   0   1   3      356.54      332.99      7.00 o 
   1   1   3     1584.26     1534.54     25.53 o 
   2   1   3      139.10      119.16      6.99 o 
   3   1   3      185.14      179.15      6.70 o 
   4   1   3       57.18       59.46      5.24 o 
   5   1   3     1257.18     1420.59     29.16 o 
   6   1   3       10.21        5.78      2.48 o 
   7   1   3       44.36       68.71      9.53 o 
   8   1   3      659.92      658.70     29.46 o 
   9   1   3        0.67        2.25      2.99 o 
  10   1   3        1.27        0.81      3.80 o 
  11   1   3        7.04        6.76      2.21 o 
  12   1   3        5.66       10.13      6.13 o 
  13   1   3       10.97        6.82      6.65 o 
 -14   2   3        2.41       -1.16     12.91 o 
 -13   2   3        1.73        2.33      4.10 o 
 -12   2   3        3.47        5.22      8.21 o 
 -11   2   3      307.40      299.16     30.36 o 
 -10   2   3       80.06       65.80     11.50 o 
  -9   2   3       71.77       79.54     11.85 o 
  -8   2   3      706.66      636.06     86.96 o 
  -7   2   3      558.81      562.99     19.96 o 
  -6   2   3       75.24       74.43      9.00 o 
  -5   2   3     4230.18     4250.19    161.24 o 
  -4   2   3     1784.41     1754.87     43.55 o 
  -3   2   3       26.24       39.25      5.73 o 
  -2   2   3      905.48      840.55     17.36 o 
  -1   2   3    17047.98    17071.81     58.90 o 
   0   2   3     3477.67     3209.76     30.31 o 
   1   2   3       30.60       28.86      2.83 o 
   2   2   3     4687.71     4457.56     34.58 o 
   3   2   3     3592.68     3734.64     32.03 o 
   4   2   3        0.19        5.88      1.53 o 
   5   2   3     3774.50     4114.08     56.93 o 
   6   2   3      111.66      103.65      7.80 o 
   7   2   3     2450.86     2461.08     46.16 o 
   8   2   3      194.81      210.74     16.89 o 
   9   2   3       24.01       26.43     11.74 o 
  10   2   3       97.43       97.09     12.79 o 
  11   2   3        0.36        3.16      3.15 o 
  12   2   3        1.74        2.11      5.67 o 
  13   2   3        2.22        2.53      2.43 o 
 -14   3   3       13.12       37.22     14.23 o 
 -13   3   3       31.01       44.05     17.45 o 
 -12   3   3        0.02       17.93      8.36 o 
 -11   3   3       11.85        2.98     11.77 o 
 -10   3   3       91.98       71.74     11.60 o 
  -9   3   3        6.53        5.77      3.64 o 
  -8   3   3        0.13        1.81      7.34 o 
  -7   3   3      162.69      151.04     11.17 o 
  -6   3   3       43.18      101.25      9.29 o 
  -5   3   3       98.55      104.25      7.00 o 
  -4   3   3      956.11     1000.11     32.87 o 
  -3   3   3        0.19        5.85      2.99 o 
  -2   3   3     3216.20     3123.65     70.57 o 
  -1   3   3    13606.15    12841.75     96.00 o 
   0   3   3      307.71      370.39     10.14 o 
   1   3   3        1.45        1.49      0.77 o 
   2   3   3      470.88      459.65      8.46 o 
   3   3   3     3206.23     2928.26     31.18 o 
   4   3   3      218.45      203.53      8.17 o 
   5   3   3       68.05       79.89      6.18 o 
   6   3   3      845.82      844.11     22.38 o 
   7   3   3      170.92      167.88     12.52 o 
   8   3   3       21.36       29.99      6.35 o 
   9   3   3      895.67      921.25     37.25 o 
  10   3   3       57.02       72.85     13.46 o 
  11   3   3       44.23       50.90     11.69 o 
  12   3   3        4.36       -0.89      2.69 o 
  13   3   3       13.65       13.60      7.44 o 
 -14   4   3       19.14        6.67      6.53 o 
 -13   4   3       10.54       22.25      9.60 o 
 -12   4   3       19.24       14.04      8.18 o 
 -11   4   3       29.95       23.57     12.92 o 
 -10   4   3      124.42      121.75     14.59 o 
  -9   4   3      901.82      905.97     50.82 o 
  -8   4   3     1617.44     1518.76    125.73 o 
  -7   4   3      298.16      274.60     21.05 o 
  -6   4   3      242.72      218.15     16.04 o 
  -5   4   3      720.57      664.69     18.46 o 
  -4   4   3     2303.97     2391.36     93.10 o 
  -3   4   3     2805.04     2814.72     80.26 o 
  -2   4   3       33.06       29.10      3.57 o 
  -1   4   3     1482.95     1397.81     24.62 o 
   0   4   3       65.05       72.09      5.80 o 
   1   4   3        1.73        1.03      0.99 o 
   2   4   3     1304.87     1193.70     16.55 o 
   3   4   3        1.46        1.75      0.81 o 
   4   4   3      375.15      333.75      8.13 o 
   5   4   3      598.84      593.44     15.91 o 
   6   4   3        3.45        1.47      1.33 o 
   7   4   3      344.38      338.46     19.50 o 
   8   4   3      156.67      142.28     16.54 o 
   9   4   3       63.64       71.19     12.76 o 
  10   4   3        0.66       -0.82      3.81 o 
  11   4   3        1.09        1.98      4.03 o 
  12   4   3       10.65        3.73      4.92 o 
  13   4   3       15.25       13.78      7.58 o 
 -14   5   3        0.17        3.19      4.31 o 
 -13   5   3        7.25        3.80      4.54 o 
 -12   5   3        2.30        3.84      6.81 o 
 -11   5   3        0.15        6.15      7.69 o 
 -10   5   3       42.20       29.57      7.47 o 
  -9   5   3       81.29       80.65     27.95 o 
  -8   5   3      101.38       87.41     10.17 o 
  -7   5   3        6.66        8.72      2.94 o 
  -6   5   3       16.08        6.72      3.74 o 
  -5   5   3       12.36       12.33      3.39 o 
  -4   5   3      152.29      184.47     12.10 o 
  -3   5   3       13.92       15.97      3.27 o 
  -2   5   3     1076.38     1051.99     51.57 o 
  -1   5   3      864.41      815.50     49.38 o 
   0   5   3      118.73      136.83      8.94 o 
   1   5   3      400.51      398.04      9.61 o 
   2   5   3      102.99       95.61      4.16 o 
   3   5   3     1076.29     1010.17     18.42 o 
   4   5   3       76.30       58.86      4.77 o 
   5   5   3     4719.39     4755.08     38.40 o 
   6   5   3      666.16      650.08     19.98 o 
   7   5   3     1396.92     1319.01     35.48 o 
   8   5   3     1210.87     1262.58     42.37 o 
   9   5   3      130.44      140.50     25.46 o 
  10   5   3      112.10      139.19     18.46 o 
  11   5   3       58.41       60.67     24.07 o 
  12   5   3       92.95      129.26     20.11 o 
  13   5   3        4.99        3.40      6.53 o 
 -13   6   3       38.05       43.76     18.84 o 
 -12   6   3        7.24       17.48     11.77 o 
 -11   6   3        3.06        7.45      4.89 o 
 -10   6   3       23.32       17.49     11.11 o 
  -9   6   3        0.06        7.09      6.83 o 
  -8   6   3       89.79       70.00     12.24 o 
  -7   6   3      354.19      347.60     25.83 o 
  -6   6   3       22.98       30.93      5.46 o 
  -5   6   3        2.11        0.12      3.03 o 
  -4   6   3       61.95       54.48      6.67 o 
  -3   6   3        2.34        5.74      3.15 o 
  -2   6   3       86.63       86.72      5.93 o 
  -1   6   3       17.92       21.77      4.71 o 
   0   6   3     1995.02     2056.03     40.22 o 
   1   6   3      253.65      240.49      8.04 o 
   2   6   3      571.72      582.11     11.68 o 
   3   6   3      554.44      581.83     21.37 o 
   4   6   3       43.90       45.96      4.37 o 
   5   6   3     1063.95     1056.78     24.38 o 
   6   6   3        0.57       12.10      2.60 o 
   7   6   3      759.85      755.06     21.04 o 
   8   6   3      800.53      767.07     25.07 o 
   9   6   3       52.63       73.79     13.00 o 
  10   6   3       29.66       34.56     11.95 o 
  11   6   3       15.23       19.37      7.94 o 
  12   6   3        5.22       15.78      7.65 o 
  13   6   3       12.79       20.94     14.66 o 
 -13   7   3        2.58       14.83      9.95 o 
 -12   7   3        8.82        5.56      6.56 o 
 -11   7   3        6.66        2.07      7.07 o 
 -10   7   3       18.09        9.99      7.72 o 
  -9   7   3       20.81       21.90     11.04 o 
  -8   7   3       84.22       81.04     13.80 o 
  -7   7   3       13.29       18.53      5.78 o 
  -6   7   3      836.05      849.46     31.53 o 
  -5   7   3     1053.98     1082.81     33.28 o 
  -4   7   3      642.41      650.27     23.85 o 
  -3   7   3       12.96        7.09      4.02 o 
  -2   7   3     1172.67     1360.25     26.96 o 
  -1   7   3     1653.06     1515.95     51.41 o 
   0   7   3       25.09       28.12      5.63 o 
   1   7   3      577.00      532.16     13.09 o 
   2   7   3      115.62      119.48      5.79 o 
   3   7   3      161.04      160.38      7.66 o 
   4   7   3      380.77      367.84     13.35 o 
   5   7   3      105.77      105.15      7.55 o 
   6   7   3      354.30      368.25     14.93 o 
   7   7   3       23.98       29.80      5.01 o 
   8   7   3        6.21        9.81      2.60 o 
   9   7   3       81.14       75.43     13.33 o 
  10   7   3       12.19       26.87      8.28 o 
  11   7   3        1.50       -3.10      3.60 o 
  12   7   3        0.04       -9.90      9.90 o 
 -13   8   3        1.69        5.54     10.64 o 
 -12   8   3        0.20       -0.04      7.65 o 
 -11   8   3        7.72        8.89      7.84 o 
 -10   8   3       76.96       91.04     16.43 o 
  -9   8   3       40.01       52.39     11.26 o 
  -8   8   3      177.53      166.36     19.22 o 
  -7   8   3       21.47        8.94      7.05 o 
  -6   8   3       19.14       11.16      5.20 o 
  -5   8   3      370.06      344.41     11.05 o 
  -4   8   3       11.70       19.52      2.99 o 
  -3   8   3      119.09      124.98      8.86 o 
  -2   8   3        0.04        0.75      1.47 o 
  -1   8   3      958.50     1037.11     37.53 o 
   0   8   3      961.16      978.32     60.21 o 
   1   8   3        8.27       12.02      2.05 o 
   2   8   3      728.84      712.60     15.36 o 
   3   8   3        5.03        5.99      1.91 o 
   4   8   3      385.06      392.15     14.42 o 
   5   8   3       99.37      126.53      8.72 o 
   6   8   3       23.80       16.66      4.79 o 
   7   8   3      262.92      282.63     19.19 o 
   8   8   3       16.92       22.57      4.39 o 
   9   8   3        0.32       -0.65      2.09 o 
  10   8   3        0.00        2.94      6.15 o 
  11   8   3       19.54       37.77     11.08 o 
  12   8   3        4.03       -1.86      5.28 o 
 -13   9   3        1.12       11.05      9.96 o 
 -12   9   3        8.07        8.18      8.13 o 
 -11   9   3        0.68       -0.47      7.93 o 
 -10   9   3        3.47       -0.88     10.71 o 
  -9   9   3        5.23        5.58      5.33 o 
  -8   9   3       32.45       42.14      9.90 o 
  -7   9   3        0.03      -12.17     12.17 o 
  -6   9   3       17.28      162.35     56.22 o 
  -5   9   3        0.03        4.67      3.11 o 
  -4   9   3      127.94      153.02     10.82 o 
  -3   9   3       19.85       25.38      4.98 o 
  -2   9   3      157.17      149.76     10.22 o 
  -1   9   3       71.66       45.37     12.28 o 
   0   9   3       52.48       81.87     11.35 o 
   1   9   3       60.46       58.36      6.25 o 
   2   9   3      288.41      280.28     10.22 o 
   3   9   3      271.66      277.96     11.40 o 
   4   9   3       38.51       36.14      4.48 o 
   5   9   3      247.55      250.66     16.03 o 
   6   9   3       85.10       93.83     10.36 o 
   7   9   3      301.45      335.86     25.15 o 
   8   9   3       38.37       24.03      5.90 o 
   9   9   3        3.40        9.18      5.59 o 
  10   9   3        4.02        2.64      3.61 o 
  11   9   3        4.29       13.06      6.42 o 
  12   9   3       14.66        2.42      6.64 o 
 -12  10   3        0.24       -9.34      9.34 o 
 -11  10   3        0.50       -1.92      4.34 o 
 -10  10   3       16.66       18.04      7.90 o 
  -9  10   3       26.35       30.39     10.57 o 
  -8  10   3        2.03        1.13      3.45 o 
  -7  10   3      152.78      139.92     20.12 o 
  -6  10   3      290.51      251.71     12.26 o 
  -5  10   3      257.24      283.74     14.58 o 
  -4  10   3      360.58      369.23     23.38 o 
  -3  10   3      293.07      294.02     15.86 o 
  -2  10   3      174.75      170.31     14.62 o 
  -1  10   3      144.36      151.18     34.50 o 
   0  10   3      258.88      294.68     18.19 o 
   1  10   3        6.89        5.39      3.18 o 
   2  10   3       88.19       86.77      6.60 o 
   3  10   3        8.77       12.83      2.69 o 
   4  10   3        0.42        2.19      2.08 o 
   5  10   3        0.21        5.24      1.79 o 
   6  10   3        7.89        2.40      2.48 o 
   7  10   3      107.54      102.89     11.58 o 
   8  10   3       43.69       42.06      8.09 o 
   9  10   3        6.37        3.31      4.64 o 
  10  10   3        0.71       -3.93      7.21 o 
  11  10   3        1.49      -13.48     13.48 o 
 -12  11   3       11.57       17.97     13.50 o 
 -11  11   3        0.87        6.08      3.10 o 
 -10  11   3        1.09       -1.46      3.01 o 
  -9  11   3        0.92        4.21      2.88 o 
  -8  11   3        2.40       -4.38      5.03 o 
  -7  11   3        3.75        5.89      6.92 o 
  -6  11   3      664.46      580.33     27.18 o 
  -5  11   3     1198.86     1196.53     47.92 o 
  -4  11   3       59.73       64.89     10.11 o 
  -3  11   3      114.93       91.84      9.91 o 
  -2  11   3      157.67      180.66     28.74 o 
  -1  11   3      131.06      141.57     13.72 o 
   0  11   3       36.18       50.31      6.56 o 
   1  11   3      386.16      410.50     21.64 o 
   2  11   3      199.00      213.79     13.37 o 
   3  11   3      383.25      364.23     14.32 o 
   4  11   3      272.68      278.25     19.06 o 
   5  11   3      287.18      298.61     16.16 o 
   6  11   3       22.20       18.71      4.14 o 
   7  11   3        0.01       -3.11      4.02 o 
   8  11   3       62.29       79.31     11.34 o 
   9  11   3       36.93       34.21      8.75 o 
  10  11   3        0.62        1.87      2.53 o 
  11  11   3        9.30       20.08     13.36 o 
 -11  12   3       59.24       73.17     20.20 o 
 -10  12   3       71.96       62.18     16.32 o 
  -9  12   3       57.31       62.22     13.38 o 
  -8  12   3        8.75        9.91      8.53 o 
  -7  12   3      162.26      213.47     25.63 o 
  -6  12   3      457.86      510.04     34.77 o 
  -5  12   3     1068.11     1033.04     29.76 o 
  -4  12   3      499.84      525.65     29.52 o 
  -3  12   3        8.94       68.21     20.06 o 
  -2  12   3       14.32       11.29      4.93 o 
  -1  12   3       10.42        7.84      6.82 o 
   0  12   3      773.85      901.78     35.58 o 
   1  12   3       52.67       40.68      7.03 o 
   2  12   3      493.64      519.35     26.80 o 
   3  12   3       10.23       16.30      3.92 o 
   4  12   3       19.85       22.59      4.10 o 
   5  12   3       31.30       36.59      6.63 o 
   6  12   3        2.74        3.44      3.51 o 
   7  12   3       31.78       40.03      9.23 o 
   8  12   3        7.08        7.90      5.89 o 
   9  12   3        1.66        7.65      4.56 o 
  10  12   3       16.93        5.11      5.28 o 
  11  12   3        0.44      -16.74     16.74 o 
 -11  13   3        1.56        3.58      3.28 o 
 -10  13   3        0.20        1.22      3.35 o 
  -9  13   3        8.30        3.57      3.82 o 
  -8  13   3        7.78        2.79      3.38 o 
  -7  13   3       17.33       24.62      9.97 o 
  -6  13   3        0.14        5.08      2.80 o 
  -5  13   3        8.72        8.52      3.54 o 
  -4  13   3       98.85      120.72     14.57 o 
  -3  13   3        5.96        2.10      3.55 o 
  -2  13   3       50.33       49.35     21.38 o 
  -1  13   3        1.89       -1.40      5.00 o 
   0  13   3       28.78       21.13      7.19 o 
   1  13   3       24.65       25.59      7.99 o 
   2  13   3        2.17       -0.83      4.50 o 
   3  13   3        0.58        2.92      3.11 o 
   4  13   3        3.05        2.40      5.97 o 
   5  13   3      140.71      150.80     18.41 o 
   6  13   3       32.98       18.01      6.18 o 
   7  13   3       26.79       21.36      8.94 o 
   8  13   3       95.68      116.68     14.67 o 
   9  13   3       15.79       20.87      6.73 o 
  10  13   3       10.57       17.40      8.61 o 
 -10  14   3        9.59       21.71      8.86 o 
  -9  14   3        8.36        5.98      4.52 o 
  -8  14   3       13.93       15.52      7.12 o 
  -7  14   3        6.79        5.31      6.48 o 
  -6  14   3       91.50       82.61      9.13 o 
  -5  14   3       17.00       24.00      5.16 o 
  -4  14   3        0.03       -2.72      3.51 o 
  -3  14   3        4.97        8.81      3.11 o 
  -2  14   3        9.90        1.18      8.67 o 
  -1  14   3       41.75       46.09     10.95 o 
   0  14   3       17.68       15.55      5.99 o 
   1  14   3       18.89       10.17      6.17 o 
   2  14   3        7.43        2.80      2.91 o 
   3  14   3       15.04       15.00      4.61 o 
   4  14   3       20.93       32.21      7.70 o 
   5  14   3       11.81       16.80      6.88 o 
   6  14   3        0.10       -3.06      3.29 o 
   7  14   3       31.37       28.53      8.71 o 
   8  14   3        3.01       11.96      4.49 o 
   9  14   3        1.98        5.90      4.69 o 
  10  14   3        2.67        6.13      8.13 o 
 -10  15   3       16.75       17.11      9.66 o 
  -9  15   3       11.03       17.22      8.68 o 
  -8  15   3       15.18       14.94      7.78 o 
  -7  15   3        5.16        7.83     15.04 o 
  -6  15   3       21.08       22.94      7.76 o 
  -5  15   3       12.96       15.20      4.13 o 
  -4  15   3       29.78       36.94      8.36 o 
  -3  15   3       25.65       43.63      7.76 o 
  -2  15   3       35.99       29.22     18.78 o 
  -1  15   3        1.96       -3.76      7.17 o 
   0  15   3        0.18       -6.24      6.24 o 
   1  15   3        5.40        4.32      3.79 o 
   2  15   3        4.58        2.49      3.43 o 
   3  15   3      104.32      113.86     32.90 o 
   4  15   3       19.48       17.87     10.23 o 
   5  15   3       29.93       25.33      9.54 o 
   6  15   3        7.33        1.35      8.87 o 
   7  15   3        4.84        6.65      6.14 o 
   8  15   3        0.29       -2.34      2.34 o 
   9  15   3        1.28        9.72      5.58 o 
  -9  16   3        5.01        9.89      8.72 o 
  -8  16   3        2.48       -1.16      3.60 o 
  -7  16   3       17.49       26.74      9.64 o 
  -6  16   3       57.49      198.92    179.20 o 
  -5  16   3      157.58      148.60     18.48 o 
  -4  16   3        6.92        5.99      4.92 o 
  -3  16   3       37.72       44.01      8.34 o 
  -2  16   3        2.37        6.70      6.43 o 
  -1  16   3        6.00       -3.56      4.43 o 
   0  16   3       67.83       67.09     14.62 o 
   1  16   3        0.44       -4.14      4.14 o 
   2  16   3       87.31       89.46     12.50 o 
   3  16   3       11.33       21.78      7.52 o 
   4  16   3        0.00       -0.75      5.88 o 
   5  16   3       20.29       19.04      6.78 o 
   6  16   3        0.18        0.39      5.00 o 
   7  16   3        0.16        1.38      2.47 o 
   8  16   3        0.49        2.85      2.76 o 
  -8  17   3       10.70       15.97     10.96 o 
  -7  17   3       18.60       32.62     18.20 o 
  -6  17   3        1.67        0.70      3.55 o 
  -5  17   3        0.41        3.23      5.80 o 
  -4  17   3       68.81       63.70     21.21 o 
  -3  17   3       28.34       18.56     15.62 o 
  -2  17   3        4.47       -4.97      5.74 o 
  -1  17   3        1.86       -7.01      7.01 o 
   0  17   3        0.26       -1.21     13.92 o 
   1  17   3        0.08       -2.76      2.76 o 
   2  17   3        0.41        2.19      4.91 o 
   3  17   3        0.45        5.13      2.88 o 
   4  17   3        0.39        5.00      5.84 o 
   5  17   3       12.11       10.49      6.17 o 
   6  17   3        1.18        4.38      5.23 o 
   7  17   3        6.03       -0.55      2.70 o 
  -7  18   3        4.05        0.05      9.05 o 
  -6  18   3        0.70       10.04     11.07 o 
  -5  18   3       43.89       63.38     22.93 o 
  -4  18   3       21.43       10.70      9.65 o 
  -3  18   3        2.39        7.39      5.11 o 
  -2  18   3        7.92        7.74     14.46 o 
  -1  18   3       45.53       40.92     13.09 o 
   0  18   3       40.46       47.30     13.32 o 
   1  18   3       38.86       29.02      8.40 o 
   2  18   3       25.74       22.54      5.86 o 
   3  18   3        1.21        5.00      5.95 o 
   4  18   3        3.77       12.46     11.97 o 
   5  18   3        0.09        1.36      7.17 o 
   6  18   3        0.32       -4.70      6.04 o 
  -6  19   3        0.31       15.84     11.71 o 
  -5  19   3        5.04       15.86     12.26 o 
  -4  19   3        1.00        9.71     13.34 o 
  -3  19   3        0.06        0.04     13.90 o 
  -2  19   3        8.06       12.74     10.96 o 
  -1  19   3       31.40       30.55     11.57 o 
   0  19   3       19.12       26.52     18.06 o 
   1  19   3       26.06       39.24      9.67 o 
   2  19   3        0.65        0.62      3.10 o 
   3  19   3        0.18       -5.91      6.56 o 
   4  19   3       12.11       -8.12      8.12 o 
   5  19   3       13.36       22.49      8.95 o 
  -4  20   3        4.75       -9.99      9.99 o 
  -3  20   3       15.82        9.65     10.63 o 
  -2  20   3        9.45        5.63      4.16 o 
  -1  20   3        0.61        2.97      7.86 o 
   0  20   3        2.69       -4.49      8.95 o 
   1  20   3        0.01        3.80     10.65 o 
   2  20   3        2.06        1.07      3.02 o 
   3  20   3        0.31       -4.59      4.79 o 
 -14   0   4        2.74      -12.29     12.29 o 
 -13   0   4        2.27        6.56      7.45 o 
 -12   0   4       13.17       19.15     12.99 o 
 -11   0   4      527.69      581.32     60.38 o 
 -10   0   4      353.55      345.30     44.59 o 
  -9   0   4      180.14      196.93     31.69 o 
  -8   0   4      513.21      561.56     50.65 o 
  -7   0   4       22.24       24.86      8.21 o 
  -6   0   4     1070.25     1145.66     43.35 o 
  -5   0   4     2628.15     2752.62     91.72 o 
  -4   0   4     1384.52     1419.31     60.61 o 
  -3   0   4      363.13      326.98     26.29 o 
  -2   0   4      189.35      212.91     18.78 o 
  -1   0   4     3262.92     3160.76     46.04 o 
   0   0   4       39.62       34.13      3.27 o 
   1   0   4      265.23      269.79      7.04 o 
   2   0   4       20.74       16.04      2.04 o 
   3   0   4     3575.47     3709.01    117.76 o 
   4   0   4      112.40      163.46     10.78 o 
   5   0   4       36.99       30.00      9.89 o 
   6   0   4      695.08      672.98     49.82 o 
   7   0   4      948.68      885.86     36.94 o 
   8   0   4      259.55      258.51     21.83 o 
   9   0   4       36.20       52.46     10.69 o 
  10   0   4        0.60        0.31      2.80 o 
  11   0   4       10.18        6.53      4.18 o 
  12   0   4       16.10       17.55      8.63 o 
  13   0   4        5.06      -14.17     14.17 o 
 -14   1   4        0.81        3.63      7.21 o 
 -13   1   4       20.16       12.47      7.97 o 
 -12   1   4       25.42       17.95      9.62 o 
 -11   1   4       99.66      110.97     19.10 o 
 -10   1   4       61.39       46.52      7.98 o 
  -9   1   4        3.36        0.14      8.39 o 
  -8   1   4        0.25       -1.50      6.68 o 
  -7   1   4      827.75      852.78     28.50 o 
  -6   1   4       61.58       58.45      8.21 o 
  -5   1   4        1.32       -0.59      2.35 o 
  -4   1   4     1680.28     1733.72     67.19 o 
  -3   1   4     3169.25     3093.89     82.20 o 
  -2   1   4     2129.70     2145.99     35.13 o 
  -1   1   4     1355.67     1362.36     19.32 o 
   0   1   4     1850.70     1756.78     19.47 o 
   1   1   4      115.36      129.75      5.12 o 
   2   1   4     1913.30     2012.77     24.44 o 
   3   1   4     9108.79     9413.23    147.14 o 
   4   1   4     2562.62     2702.74     45.36 o 
   5   1   4       30.58       22.26      2.76 o 
   6   1   4       47.43       36.26      4.97 o 
   7   1   4      769.67      755.69     28.96 o 
   8   1   4     1175.37     1252.92     40.27 o 
   9   1   4       30.42       34.22      6.90 o 
  10   1   4       81.22       89.78     10.31 o 
  11   1   4       13.99       25.33      5.88 o 
  12   1   4        0.02       -3.06      3.06 o 
  13   1   4       13.70       15.83     13.14 o 
 -14   2   4       15.16       20.04      9.27 o 
 -13   2   4        9.30       27.66     10.96 o 
 -12   2   4       18.32       33.99     11.20 o 
 -11   2   4        8.49       14.91      7.24 o 
 -10   2   4        0.63       -0.46      1.82 o 
  -9   2   4       82.68       82.57      9.63 o 
  -8   2   4      550.05      566.97     51.16 o 
  -7   2   4      361.12      368.32     26.48 o 
  -6   2   4      218.68      189.80     17.50 o 
  -5   2   4      402.88      378.39     22.78 o 
  -4   2   4      227.78      224.64     15.92 o 
  -3   2   4        1.47        4.78      5.90 o 
  -2   2   4     4429.04     4581.74     62.43 o 
  -1   2   4      162.21      180.10      7.05 o 
   0   2   4      699.92      685.72     14.08 o 
   1   2   4      227.27      248.26      7.47 o 
   2   2   4      145.79      126.49      7.48 o 
   3   2   4      220.90      256.33     11.48 o 
   4   2   4       43.70       45.52      4.74 o 
   5   2   4       24.62       21.29      3.01 o 
   6   2   4       71.40       67.19      5.59 o 
   7   2   4      165.04      175.16     13.89 o 
   8   2   4        1.96       21.06      5.96 o 
   9   2   4       53.23       59.09      9.26 o 
  10   2   4        0.50        5.35      3.08 o 
  11   2   4        0.08        1.78      2.52 o 
  12   2   4        2.25       -0.86      3.39 o 
  13   2   4        0.08       -5.62      7.80 o 
 -14   3   4        0.00       -1.42     12.63 o 
 -13   3   4       16.81        7.07      9.91 o 
 -12   3   4       15.57       20.71      9.13 o 
 -11   3   4       21.50       25.86      9.19 o 
 -10   3   4       23.09       13.94      7.68 o 
  -9   3   4      120.85      114.45     12.89 o 
  -8   3   4       63.75       51.18      7.78 o 
  -7   3   4      133.43      105.85      8.87 o 
  -6   3   4       24.51       19.69      3.10 o 
  -5   3   4        8.44        5.94      6.60 o 
  -4   3   4      180.07      168.77     13.93 o 
  -3   3   4        2.56       10.53      1.74 o 
  -2   3   4      463.41      511.08     13.26 o 
  -1   3   4       57.34       65.78      4.33 o 
   0   3   4      235.99      254.25     10.12 o 
   1   3   4     1385.61     1338.04     23.72 o 
   2   3   4      158.66      184.44      8.46 o 
   3   3   4     1637.14     1751.30     37.75 o 
   4   3   4      526.47      584.17     14.09 o 
   5   3   4       31.14       28.62      3.79 o 
   6   3   4      106.54      104.75      7.62 o 
   7   3   4        1.06        1.92      1.73 o 
   8   3   4      431.99      415.85     19.38 o 
   9   3   4       47.74       50.07      8.94 o 
  10   3   4        3.44        0.20      2.71 o 
  11   3   4       19.04       15.83      6.34 o 
  12   3   4       33.30       30.41     10.29 o 
  13   3   4        7.55       -9.83      9.83 o 
 -14   4   4        0.00        6.29      5.99 o 
 -13   4   4        1.76       17.12      8.49 o 
 -12   4   4        0.00        4.11      3.06 o 
 -11   4   4        7.34       -1.61      7.49 o 
 -10   4   4       20.37       27.89      6.69 o 
  -9   4   4       13.52       13.04      4.38 o 
  -8   4   4      209.59      226.45     15.39 o 
  -7   4   4       14.41       20.77      3.69 o 
  -6   4   4       20.13       13.36      2.54 o 
  -5   4   4      316.58      296.38     20.24 o 
  -4   4   4      178.19      194.76     14.82 o 
  -3   4   4      365.42      368.39     15.55 o 
  -2   4   4       23.95       20.15      2.24 o 
  -1   4   4      480.46      423.31     13.50 o 
   0   4   4     1111.08     1191.62     19.64 o 
   1   4   4        5.88       11.67      1.67 o 
   2   4   4      303.34      316.37      9.07 o 
   3   4   4     1142.21     1197.22     16.88 o 
   4   4   4      270.48      244.82      9.64 o 
   5   4   4      181.95      176.86      6.69 o 
   6   4   4      833.20      826.00     21.71 o 
   7   4   4       27.56       29.13      4.41 o 
   8   4   4       13.34       14.41      3.79 o 
   9   4   4       29.41       31.17      8.06 o 
  10   4   4        1.49        6.71      6.63 o 
  11   4   4        0.21       -2.09      2.09 o 
  12   4   4        4.48       -8.83      8.97 o 
  13   4   4        0.68       10.99     10.46 o 
 -13   5   4        2.95        8.63     22.66 o 
 -12   5   4        0.20      -11.99     11.99 o 
 -11   5   4        2.10       -2.57      4.15 o 
 -10   5   4      157.64      152.41     29.98 o 
  -9   5   4       57.83       38.23      6.75 o 
  -8   5   4       56.72       46.52      6.56 o 
  -7   5   4        4.58        5.55      5.36 o 
  -6   5   4       67.56       59.19     10.13 o 
  -5   5   4       10.55        9.70      4.43 o 
  -4   5   4      388.30      387.37     22.23 o 
  -3   5   4     2230.23     2151.99     73.81 o 
  -2   5   4     3916.95     3778.56     56.58 o 
  -1   5   4      548.20      508.91     15.53 o 
   0   5   4     2104.04     2080.26     33.67 o 
   1   5   4      184.19      189.62      8.35 o 
   2   5   4        8.38        6.01      1.10 o 
   3   5   4     1328.03     1314.89     19.05 o 
   4   5   4      134.44      132.07      6.51 o 
   5   5   4      434.19      425.35     17.67 o 
   6   5   4      359.83      340.99     11.13 o 
   7   5   4       74.54       68.59      7.30 o 
   8   5   4       17.71       14.75     11.33 o 
   9   5   4       27.03       24.95      7.09 o 
  10   5   4       18.92       28.07      8.50 o 
  11   5   4        6.39       11.69      6.10 o 
  12   5   4        0.05       17.87     13.99 o 
 -13   6   4        1.30        7.26      4.85 o 
 -12   6   4        0.50       -3.42      7.99 o 
 -11   6   4      104.62      140.24     29.92 o 
 -10   6   4       11.19        5.77      3.96 o 
  -9   6   4      135.88      127.80     27.27 o 
  -8   6   4      559.83      564.88     53.32 o 
  -7   6   4      100.72      111.04     22.74 o 
  -6   6   4      416.60      403.47     40.63 o 
  -5   6   4      815.87      887.09     40.21 o 
  -4   6   4      942.03      946.33     39.43 o 
  -3   6   4       57.42       42.31      7.99 o 
  -2   6   4     3013.67     3014.98     66.75 o 
  -1   6   4        3.05        6.82      1.89 o 
   0   6   4       29.06       32.28      4.81 o 
   1   6   4       67.91       61.00      5.88 o 
   2   6   4      112.25      125.59      5.43 o 
   3   6   4       53.83       42.17      3.97 o 
   4   6   4        0.04        2.63      1.09 o 
   5   6   4      300.69      299.56     13.05 o 
   6   6   4      459.29      470.51     20.89 o 
   7   6   4        0.62        0.80      2.12 o 
   8   6   4       12.81       11.25      2.48 o 
   9   6   4       34.67       29.82      7.72 o 
  10   6   4        1.33        1.61      4.92 o 
  11   6   4        4.35       11.63     11.12 o 
  12   6   4        8.27       10.96     11.44 o 
 -13   7   4        3.12       14.44     12.50 o 
 -12   7   4        6.89        4.52      7.59 o 
 -11   7   4       37.93       32.18     13.43 o 
 -10   7   4        3.21       17.57     11.45 o 
  -9   7   4       26.55       28.91     12.96 o 
  -8   7   4       66.89       79.49     21.27 o 
  -7   7   4      245.21      277.30     35.94 o 
  -6   7   4        5.41       -1.71      4.32 o 
  -5   7   4      146.04      152.84     17.23 o 
  -4   7   4      247.66      244.69     20.95 o 
  -3   7   4       46.93       40.61      4.01 o 
  -2   7   4      255.27      253.81     18.66 o 
  -1   7   4       72.96       75.15      8.09 o 
   0   7   4     1109.45     1152.64     30.67 o 
   1   7   4     1455.53     1477.33     33.82 o 
   2   7   4      443.42      414.06     11.53 o 
   3   7   4      174.65      166.38      7.76 o 
   4   7   4        3.48        2.68      2.22 o 
   5   7   4      121.06      131.62      8.22 o 
   6   7   4      291.24      297.31     13.17 o 
   7   7   4      358.30      363.35     20.97 o 
   8   7   4      148.11      148.13      9.87 o 
   9   7   4       18.67       20.90      5.65 o 
  10   7   4       12.64        7.19     13.36 o 
  11   7   4        2.30        0.14      8.25 o 
  12   7   4       31.93       20.00     15.24 o 
 -13   8   4       36.58       49.65     20.88 o 
 -12   8   4       62.63       56.06     20.46 o 
 -11   8   4       47.31       58.85     19.99 o 
 -10   8   4      310.25      361.89     48.36 o 
  -9   8   4      228.22      249.10     37.95 o 
  -8   8   4       11.19       13.40      6.67 o 
  -7   8   4      237.92      243.07     22.03 o 
  -6   8   4      469.41      465.80     28.46 o 
  -5   8   4       84.25      110.05     12.67 o 
  -4   8   4       87.06       64.20      7.60 o 
  -3   8   4      279.56      301.89     17.45 o 
  -2   8   4      155.18      162.09     23.41 o 
  -1   8   4       12.92        8.27      3.31 o 
   0   8   4      295.57      318.72     17.20 o 
   1   8   4      365.20      394.22     21.11 o 
   2   8   4       60.18       61.16      4.27 o 
   3   8   4      467.80      497.14     14.17 o 
   4   8   4      143.51      161.96      9.08 o 
   5   8   4      162.86      157.00      9.46 o 
   6   8   4      341.36      339.05     15.95 o 
   7   8   4        8.31        7.56      5.62 o 
   8   8   4        2.57        5.36      2.79 o 
   9   8   4       13.96       26.21      6.33 o 
  10   8   4        9.60        6.06      3.50 o 
  11   8   4        9.60       19.78      9.69 o 
  12   8   4        3.81       13.20     13.93 o 
 -12   9   4        3.06       14.50     12.40 o 
 -11   9   4        0.07        1.77      5.64 o 
 -10   9   4        4.51       -6.58      9.74 o 
  -9   9   4        2.37      -10.12     10.12 o 
  -8   9   4       13.47       14.11      5.91 o 
  -7   9   4       89.42       83.68     13.12 o 
  -6   9   4       15.32       11.61      4.58 o 
  -5   9   4       10.17        2.39      3.18 o 
  -4   9   4       28.91       27.56      4.62 o 
  -3   9   4       81.48       79.19      7.56 o 
  -2   9   4      537.23      545.33     19.41 o 
  -1   9   4       13.31       12.82      9.47 o 
   0   9   4      591.49      650.02     33.61 o 
   1   9   4      181.80      172.66     10.28 o 
   2   9   4      299.92      299.48     10.09 o 
   3   9   4        1.67        0.18      1.14 o 
   4   9   4      578.95      596.81     20.00 o 
   5   9   4     1632.58     1621.06     48.03 o 
   6   9   4     1236.70     1169.65     55.30 o 
   7   9   4       73.87       74.50     11.55 o 
   8   9   4        4.62        9.53      3.49 o 
   9   9   4       28.58       32.01      7.39 o 
  10   9   4       35.13       45.55      8.85 o 
  11   9   4       80.34      127.71     33.25 o 
 -12  10   4       18.23       43.21     21.07 o 
 -11  10   4        0.01       15.83     11.77 o 
 -10  10   4       13.67        9.00      7.94 o 
  -9  10   4        1.34       -5.02      7.07 o 
  -8  10   4        7.14       10.81      4.32 o 
  -7  10   4       10.38       12.46      9.84 o 
  -6  10   4       48.43       68.31     12.50 o 
  -5  10   4        1.10        2.07      2.67 o 
  -4  10   4       33.00       34.79      6.97 o 
  -3  10   4      163.86      180.77     11.04 o 
  -2  10   4       88.72      102.91     12.36 o 
  -1  10   4        2.73        1.74      2.91 o 
   0  10   4      217.38      232.75     21.61 o 
   1  10   4       71.02       61.76      5.33 o 
   2  10   4        0.27        0.85      1.52 o 
   3  10   4      156.19      140.64      8.77 o 
   4  10   4       77.93       81.01      8.88 o 
   5  10   4       39.00       37.44      6.62 o 
   6  10   4      174.56      174.27     14.41 o 
   7  10   4      102.91       91.02     10.44 o 
   8  10   4       12.46        8.07      3.55 o 
   9  10   4        2.27       -2.01      2.33 o 
  10  10   4        2.89        9.57      6.90 o 
  11  10   4        6.69       21.92     16.23 o 
 -12  11   4       65.99       67.17     24.35 o 
 -11  11   4       13.93       20.93     14.43 o 
 -10  11   4        9.64       18.30     11.74 o 
  -9  11   4        6.33        8.11      4.50 o 
  -8  11   4       72.76       65.98     12.63 o 
  -7  11   4       49.71       38.01      8.88 o 
  -6  11   4      207.03      236.59     21.18 o 
  -5  11   4       27.19       16.47      2.56 o 
  -4  11   4      178.61      195.51     33.99 o 
  -3  11   4        5.63        2.23      1.22 o 
  -2  11   4      217.68      226.67     15.12 o 
  -1  11   4        0.27       -0.98      1.09 o 
   0  11   4        2.29        0.69      1.29 o 
   1  11   4        0.01        0.27      1.80 o 
   2  11   4       14.71       12.07      2.15 o 
   3  11   4       79.40       75.98      6.27 o 
   4  11   4       31.49       35.15      5.07 o 
   5  11   4       30.34       27.93      4.94 o 
   6  11   4        0.29       -0.36      2.04 o 
   7  11   4       11.49        9.12      6.19 o 
   8  11   4        2.46       -1.07      3.58 o 
   9  11   4        2.61       -1.90      3.10 o 
  10  11   4        2.11       -0.08      4.09 o 
  11  11   4        1.99       12.44     11.02 o 
 -11  12   4        0.04       21.74     13.40 o 
 -10  12   4       14.37       18.82     12.79 o 
  -9  12   4        4.18        0.26      3.07 o 
  -8  12   4        0.25       35.20     17.29 o 
  -7  12   4        0.28       -3.82      3.82 o 
  -6  12   4        0.66       -0.61      5.25 o 
  -5  12   4       35.96       34.34      4.52 o 
  -4  12   4      124.32      132.65     16.43 o 
  -3  12   4       37.21       21.79      4.55 o 
  -2  12   4       92.68       98.26     11.75 o 
  -1  12   4        4.21        2.86      1.92 o 
   0  12   4        2.61        5.73      6.30 o 
   1  12   4      224.83      227.91     12.86 o 
   2  12   4       14.45        9.51      2.37 o 
   3  12   4       78.39       65.82      6.11 o 
   4  12   4        5.66        3.40      2.24 o 
   5  12   4       10.70       12.61      3.72 o 
   6  12   4       11.52       11.39     15.30 o 
   7  12   4        9.94        6.87      3.96 o 
   8  12   4        0.14       -4.63      4.63 o 
   9  12   4        8.55        6.55      4.89 o 
  10  12   4       20.30        6.82      6.12 o 
 -11  13   4        1.21       -9.76      9.76 o 
 -10  13   4       30.75       21.10     12.28 o 
  -9  13   4       15.27       20.89      7.78 o 
  -8  13   4       17.40       15.43      6.73 o 
  -7  13   4       10.68        3.06      2.21 o 
  -6  13   4        9.33        2.15      3.58 o 
  -5  13   4       68.52       56.12      6.35 o 
  -4  13   4       15.36       13.54      4.99 o 
  -3  13   4        7.03       12.82      3.58 o 
  -2  13   4        6.24        4.56      2.37 o 
  -1  13   4        0.76        2.86      1.59 o 
   0  13   4       61.11       54.41     13.88 o 
   1  13   4       41.03       28.00     12.26 o 
   2  13   4        1.60        2.68      1.44 o 
   3  13   4       34.90       43.60      5.61 o 
   4  13   4       10.16        6.04      2.26 o 
   5  13   4      285.71      332.79     26.99 o 
   6  13   4      153.10      137.92     17.65 o 
   7  13   4       10.32       16.36      5.64 o 
   8  13   4        1.08        0.70      3.05 o 
   9  13   4        2.87        9.99      6.21 o 
  10  13   4        3.14       -6.15      6.15 o 
 -10  14   4       43.72       49.83     13.30 o 
  -9  14   4        9.64       -0.05     10.29 o 
  -8  14   4        0.25       -4.38      4.38 o 
  -7  14   4        1.15        0.25      8.20 o 
  -6  14   4      154.48      191.41     20.66 o 
  -5  14   4      145.33      139.12     14.62 o 
  -4  14   4       10.58        5.40      6.07 o 
  -3  14   4       27.22       33.94      6.03 o 
  -2  14   4      228.10      222.94     22.82 o 
  -1  14   4       59.89       51.10     13.14 o 
   0  14   4       43.07       36.90      9.52 o 
   1  14   4       69.65       71.33     13.81 o 
   2  14   4        0.54       -0.08      1.77 o 
   3  14   4       26.63       43.85     10.18 o 
   4  14   4      142.87      161.07     19.41 o 
   5  14   4        3.99        6.72      4.45 o 
   6  14   4        2.04        2.01      2.33 o 
   7  14   4        0.00       -3.49      4.71 o 
   8  14   4        3.74       12.53      5.14 o 
   9  14   4        0.86        2.86      4.14 o 
 -10  15   4        1.76        5.30      7.20 o 
  -9  15   4        4.60        0.99      7.93 o 
  -8  15   4       48.28       51.34     12.48 o 
  -7  15   4      174.04      155.33     19.98 o 
  -6  15   4       64.26       60.63     11.50 o 
  -5  15   4        0.10        1.00      4.82 o 
  -4  15   4       58.01       51.43      9.39 o 
  -3  15   4      184.89      202.33     15.22 o 
  -2  15   4      383.81      388.11     49.01 o 
  -1  15   4       55.16       68.16     19.54 o 
   0  15   4       34.34       57.01     13.12 o 
   1  15   4       36.70       39.91     10.28 o 
   2  15   4       43.95       42.82      8.25 o 
   3  15   4       78.26       76.01     13.82 o 
   4  15   4       11.31       13.56      5.45 o 
   5  15   4        3.54        1.87      2.90 o 
   6  15   4       20.34       11.34      5.61 o 
   7  15   4        1.90       -0.63      1.68 o 
   8  15   4        0.13       -2.89      4.99 o 
  -9  16   4       19.02       35.78     19.01 o 
  -8  16   4       28.78       45.58     19.35 o 
  -7  16   4      157.52      123.20     31.45 o 
  -6  16   4       69.44      101.77     27.39 o 
  -5  16   4       45.89       44.57     18.78 o 
  -4  16   4       28.91       48.77     17.96 o 
  -3  16   4        2.49        7.79      6.41 o 
  -2  16   4        0.01        8.88      3.64 o 
  -1  16   4        0.40        5.22      5.52 o 
   0  16   4        2.28        3.43      9.65 o 
   1  16   4       22.54       21.83      8.79 o 
   2  16   4        1.67       -2.48      2.54 o 
   3  16   4        2.83        4.83      3.83 o 
   4  16   4       11.22       10.91      6.17 o 
   5  16   4        0.14       -3.36      7.05 o 
   6  16   4        0.04       -0.72      3.12 o 
   7  16   4        0.06        6.03      6.77 o 
   8  16   4        1.70       -9.98      9.98 o 
  -8  17   4        6.03       -4.69      7.26 o 
  -7  17   4        0.09       -4.26      6.70 o 
  -6  17   4        6.11       22.81     14.95 o 
  -5  17   4       15.40       11.10      8.68 o 
  -4  17   4        9.40       22.62     13.00 o 
  -3  17   4        0.66        1.52      4.96 o 
  -2  17   4        0.05        1.91      4.27 o 
  -1  17   4        4.43        0.82     16.57 o 
   0  17   4       20.07       31.62     11.42 o 
   1  17   4       31.71       37.82      8.68 o 
   2  17   4       32.70       43.22      9.44 o 
   3  17   4        0.22        2.41      3.64 o 
   4  17   4       13.39        5.44      4.33 o 
   5  17   4        0.32        1.66      3.12 o 
   6  17   4       10.64       -5.97      5.97 o 
   7  17   4       12.66        6.56      7.19 o 
  -7  18   4        0.24       19.38     15.61 o 
  -6  18   4        0.71        2.87      5.86 o 
  -5  18   4        8.73        3.98      8.75 o 
  -4  18   4        5.58        0.99      3.56 o 
  -3  18   4        0.94       -7.89      7.89 o 
  -2  18   4       22.38       21.41      9.15 o 
  -1  18   4       10.51       -2.36      5.48 o 
   0  18   4        7.84       11.11      6.08 o 
   1  18   4        1.46       -0.05      3.26 o 
   2  18   4        0.00       -2.16      4.20 o 
   3  18   4        7.94        6.28      8.69 o 
   4  18   4        6.39        0.53      3.28 o 
   5  18   4        0.20       -5.22      8.52 o 
   6  18   4        0.08        2.52      4.21 o 
  -5  19   4        0.05        0.80      7.81 o 
  -4  19   4        6.99       12.00     14.95 o 
  -3  19   4       23.64       33.58     11.73 o 
  -2  19   4       43.33       66.81     17.08 o 
  -1  19   4       14.73       11.66      8.86 o 
   0  19   4        2.17       -2.29      4.92 o 
   1  19   4        8.38        6.74      5.02 o 
   2  19   4        0.12       -6.91      6.91 o 
   3  19   4        4.60        1.65      3.13 o 
   4  19   4        0.09        2.87      3.07 o 
  -3  20   4        3.62       13.19      8.31 o 
  -2  20   4        3.14        3.95      5.12 o 
  -1  20   4        2.33       10.82     11.57 o 
   0  20   4        1.99       -0.42      5.24 o 
   1  20   4        3.30        2.36     13.10 o 
   2  20   4        9.09        1.58      4.53 o 
 -14   1   5       14.21       34.10     14.82 o 
 -13   1   5        0.24        0.61     20.63 o 
 -12   1   5        6.68        7.31      9.38 o 
 -11   1   5       63.60       78.48     16.54 o 
 -10   1   5       39.72       23.06      8.66 o 
  -9   1   5        0.25        3.87      6.23 o 
  -8   1   5      137.17      117.10     17.11 o 
  -7   1   5       47.44       58.12      9.12 o 
  -6   1   5      257.67      240.16     16.84 o 
  -5   1   5       86.49       73.92     11.19 o 
  -4   1   5       86.36       80.65     10.59 o 
  -3   1   5       63.19       40.20      6.74 o 
  -2   1   5     1517.89     1522.02     26.15 o 
  -1   1   5     2002.55     2121.72     26.28 o 
   0   1   5       43.67       43.95      2.97 o 
   1   1   5       20.67       34.36      2.34 o 
   2   1   5        9.07       12.54      2.04 o 
   3   1   5       57.86       56.52      4.49 o 
   4   1   5      551.02      480.87     15.85 o 
   5   1   5      287.30      316.87      8.91 o 
   6   1   5       25.72       24.88      4.56 o 
   7   1   5      101.82       93.44      8.24 o 
   8   1   5      528.67      564.09     21.71 o 
   9   1   5        0.89       -0.78      1.48 o 
  10   1   5       41.76       51.49      7.84 o 
  11   1   5       19.22       19.41      5.36 o 
  12   1   5        1.88        7.87      8.15 o 
 -14   2   5        2.21       -2.17      7.32 o 
 -13   2   5        0.06       -1.10      5.43 o 
 -12   2   5        2.14       12.29      8.96 o 
 -11   2   5        8.04        3.80      8.04 o 
 -10   2   5       77.50       66.52      9.43 o 
  -9   2   5      178.38      197.74     23.16 o 
  -8   2   5      634.59      685.25     41.05 o 
  -7   2   5       43.35       51.28     11.51 o 
  -6   2   5      172.37      150.38     15.96 o 
  -5   2   5        6.64        4.99      2.58 o 
  -4   2   5     1613.84     1734.18     53.05 o 
  -3   2   5      829.71      880.21     22.49 o 
  -2   2   5      805.06      819.85     19.63 o 
  -1   2   5       20.96       18.94      2.79 o 
   0   2   5     1129.88     1088.48     16.50 o 
   1   2   5     1889.80     1929.97     29.12 o 
   2   2   5     5075.36     5392.65     56.24 o 
   3   2   5      981.18     1020.12     23.04 o 
   4   2   5        5.74        5.27      1.62 o 
   5   2   5      218.09      190.16      9.99 o 
   6   2   5       50.82       48.10      4.88 o 
   7   2   5        5.58        4.28      2.45 o 
   8   2   5       68.03       73.18      8.02 o 
   9   2   5       16.85       24.09      4.95 o 
  10   2   5       57.30       61.93      8.27 o 
  11   2   5        3.21       -2.48      3.24 o 
  12   2   5        4.99        6.79      4.81 o 
 -14   3   5        0.02        2.47     13.10 o 
 -13   3   5       16.81       26.60     15.72 o 
 -12   3   5       10.00       10.36     10.79 o 
 -11   3   5       18.70       20.33     14.50 o 
 -10   3   5        7.27        4.08      4.30 o 
  -9   3   5        4.96       -1.71      7.17 o 
  -8   3   5      391.23      354.98     45.16 o 
  -7   3   5      142.62      136.33     16.28 o 
  -6   3   5     1017.77      966.61     40.53 o 
  -5   3   5       74.65       68.63      8.60 o 
  -4   3   5        3.23        2.11      1.06 o 
  -3   3   5      476.23      438.55     13.69 o 
  -2   3   5      841.82      812.80     19.51 o 
  -1   3   5      809.50      864.45     18.88 o 
   0   3   5     2581.67     2640.49     33.56 o 
   1   3   5     5336.66     5428.30     64.91 o 
   2   3   5     2784.90     3044.96     47.58 o 
   3   3   5       48.87       50.34      5.90 o 
   4   3   5      905.23      847.09     23.35 o 
   5   3   5     1004.51      969.62     34.21 o 
   6   3   5      336.22      330.37     12.81 o 
   7   3   5      313.58      314.65     13.92 o 
   8   3   5      306.81      316.19     16.29 o 
   9   3   5        0.45        1.89      3.15 o 
  10   3   5        0.51        0.19      2.61 o 
  11   3   5       65.98       90.41     15.83 o 
  12   3   5        4.90        0.05      7.66 o 
 -13   4   5       44.45       62.11     15.79 o 
 -12   4   5       78.45      106.04     20.54 o 
 -11   4   5      138.89      154.58     24.77 o 
 -10   4   5       94.74      146.88     30.06 o 
  -9   4   5        0.84        0.69      3.71 o 
  -8   4   5      352.82      343.35     28.82 o 
  -7   4   5      294.18      304.23     11.55 o 
  -6   4   5      116.27      101.76     13.31 o 
  -5   4   5       17.46       17.31      5.16 o 
  -4   4   5      426.11      416.41     16.84 o 
  -3   4   5      175.68      167.29      9.73 o 
  -2   4   5      148.77      107.06     11.65 o 
  -1   4   5     2542.48     2726.89     37.28 o 
   0   4   5       10.65       24.01      3.08 o 
   1   4   5      142.84      141.59      5.86 o 
   2   4   5      310.85      360.84     11.94 o 
   3   4   5       27.34       21.90      4.03 o 
   4   4   5      164.67      167.60      6.69 o 
   5   4   5      477.25      429.59     15.03 o 
   6   4   5      275.74      272.57     12.56 o 
   7   4   5       71.60       67.26      6.38 o 
   8   4   5       52.00       56.90      6.48 o 
   9   4   5       34.06       29.54      6.30 o 
  10   4   5        7.65        6.00      3.07 o 
  11   4   5        5.98       -5.68      8.44 o 
  12   4   5       25.04       54.72     23.05 o 
 -13   5   5        0.68       -4.95      9.13 o 
 -12   5   5        1.25       -2.52      6.73 o 
 -11   5   5       35.28       36.78     15.74 o 
 -10   5   5       11.87       32.91     14.96 o 
  -9   5   5      112.57      143.46     28.18 o 
  -8   5   5      288.67      280.47     38.15 o 
  -7   5   5       21.11       15.56      5.49 o 
  -6   5   5       15.55       10.61      3.91 o 
  -5   5   5      507.88      504.20     29.86 o 
  -4   5   5      533.81      505.86     18.63 o 
  -3   5   5        2.46       -1.33      1.33 o 
  -2   5   5        0.25        4.51      1.18 o 
  -1   5   5      519.19      626.12     18.46 o 
   0   5   5      214.53      190.41      8.83 o 
   1   5   5     1498.62     1537.50     20.01 o 
   2   5   5     1286.38     1303.97     19.11 o 
   3   5   5      669.88      661.30     14.67 o 
   4   5   5      207.15      183.72      8.26 o 
   5   5   5      251.52      232.68     12.08 o 
   6   5   5      562.01      571.53     18.83 o 
   7   5   5       18.29       16.31      2.89 o 
   8   5   5       27.50       26.81      3.53 o 
   9   5   5       48.74       52.57      9.55 o 
  10   5   5       22.51       15.41     11.03 o 
  11   5   5        1.86       14.93     11.30 o 
  12   5   5        2.69        3.57      6.22 o 
 -13   6   5       23.10       52.06     15.53 o 
 -12   6   5       36.60       31.54     17.04 o 
 -11   6   5        2.68       -9.86      9.86 o 
 -10   6   5       76.45       97.36     24.65 o 
  -9   6   5       64.35       98.26     24.33 o 
  -8   6   5       94.62      142.67     27.92 o 
  -7   6   5       52.30       58.75     10.23 o 
  -6   6   5      168.67      139.35     15.75 o 
  -5   6   5       77.48       67.66      9.73 o 
  -4   6   5       12.65       15.89      3.41 o 
  -3   6   5      596.12      674.95     27.31 o 
  -2   6   5       76.13       66.13      5.94 o 
  -1   6   5      277.63      278.16     12.17 o 
   0   6   5      219.85      225.58     10.14 o 
   1   6   5      918.98      918.10     20.27 o 
   2   6   5      339.25      359.78     13.47 o 
   3   6   5      723.25      731.85     15.09 o 
   4   6   5       94.37       93.41      6.27 o 
   5   6   5       57.58       64.59      6.96 o 
   6   6   5      400.23      373.16     17.59 o 
   7   6   5       20.85       19.42      4.98 o 
   8   6   5       16.28       14.57      4.76 o 
   9   6   5        0.11        3.55      2.49 o 
  10   6   5       22.62       33.44     12.69 o 
  11   6   5        2.10       -2.51      9.48 o 
  12   6   5        2.03       17.88     14.88 o 
 -13   7   5       17.79       22.53     14.16 o 
 -12   7   5       31.23       31.00     15.32 o 
 -11   7   5        0.01        0.98      5.89 o 
 -10   7   5       19.85       26.89     13.32 o 
  -9   7   5       41.10       86.67     24.08 o 
  -8   7   5       50.18       53.90     18.18 o 
  -7   7   5       70.70       53.46     14.69 o 
  -6   7   5      515.21      519.48     48.71 o 
  -5   7   5       42.00       51.91     14.91 o 
  -4   7   5      627.32      671.05     29.41 o 
  -3   7   5        1.30        1.56      1.02 o 
  -2   7   5        0.01        0.82      1.32 o 
  -1   7   5       81.91       68.08      6.26 o 
   0   7   5        4.36        6.89      1.85 o 
   1   7   5     1214.99     1242.11     29.21 o 
   2   7   5        3.81        1.25      0.92 o 
   3   7   5       17.71       20.63      2.76 o 
   4   7   5       34.21       31.08      4.09 o 
   5   7   5        6.79        2.91      1.90 o 
   6   7   5        0.07        0.38      1.62 o 
   7   7   5        6.27        8.55      3.95 o 
   8   7   5        0.46        7.57      3.64 o 
   9   7   5       29.25       18.00      6.06 o 
  10   7   5        5.87       22.99     13.82 o 
  11   7   5       14.86       10.91     10.05 o 
  12   7   5        1.46      -14.34     14.34 o 
 -13   8   5       22.59       40.07     21.17 o 
 -12   8   5        6.74       -7.83      9.59 o 
 -11   8   5       13.71       11.47      9.13 o 
 -10   8   5        9.95       18.64     11.81 o 
  -9   8   5        0.40        1.64      9.39 o 
  -8   8   5      205.83      244.13     37.15 o 
  -7   8   5       44.23       16.79      6.50 o 
  -6   8   5      568.75      636.31     54.78 o 
  -5   8   5       17.39       13.09      8.24 o 
  -4   8   5      207.93      217.68     29.80 o 
  -3   8   5       37.30       39.58      4.22 o 
  -2   8   5       20.14       25.74      4.33 o 
  -1   8   5      117.67      141.94      9.55 o 
   0   8   5       36.38       34.63      5.10 o 
   1   8   5       57.33       61.45      6.63 o 
   2   8   5        0.20        0.91      1.10 o 
   3   8   5       26.62       20.98      3.20 o 
   4   8   5      898.17      883.65     23.32 o 
   5   8   5       33.33       27.44      4.28 o 
   6   8   5        2.06        4.61      2.44 o 
   7   8   5       10.13        8.48      3.31 o 
   8   8   5       88.60       86.20     10.75 o 
   9   8   5        8.99        2.33      4.41 o 
  10   8   5        0.14        5.93      8.77 o 
  11   8   5        8.76       19.14     12.18 o 
 -12   9   5        6.27        0.37      8.68 o 
 -11   9   5        7.61      389.62     60.09 o 
 -10   9   5        4.29        0.20      5.53 o 
  -9   9   5        0.30        2.31      7.70 o 
  -8   9   5        1.04       -6.59      6.91 o 
  -7   9   5       25.48       20.37     10.86 o 
  -6   9   5       58.81       47.23     15.81 o 
  -5   9   5      126.93      140.05     25.51 o 
  -4   9   5       68.20       79.86     18.99 o 
  -3   9   5       16.67       13.85      2.87 o 
  -2   9   5       81.59       92.42      8.05 o 
  -1   9   5      159.16      164.93     14.54 o 
   0   9   5        8.98        7.77      2.64 o 
   1   9   5       35.70       33.49      5.09 o 
   2   9   5      229.95      231.17     11.14 o 
   3   9   5       41.92       32.13      4.28 o 
   4   9   5       41.04       55.97      9.05 o 
   5   9   5       26.01       33.55      5.93 o 
   6   9   5      114.88      126.01     11.09 o 
   7   9   5       18.46       18.80      5.91 o 
   8   9   5       69.18       81.65     11.06 o 
   9   9   5        0.79       -7.13      7.13 o 
  10   9   5        2.93       -4.68      4.73 o 
  11   9   5        2.40      -16.76     16.76 o 
 -12  10   5      147.35      207.95     41.57 o 
 -11  10   5       48.53       36.68     16.95 o 
 -10  10   5       93.39      110.61     27.91 o 
  -9  10   5       92.42       83.90     23.36 o 
  -8  10   5       66.81       85.11     22.04 o 
  -7  10   5      207.28      227.67     35.61 o 
  -6  10   5      299.32      332.60     41.53 o 
  -5  10   5       57.93       64.51     17.80 o 
  -4  10   5      354.75      390.14     42.32 o 
  -3  10   5      335.48      314.80     17.06 o 
  -2  10   5      208.99      184.08     15.72 o 
  -1  10   5        6.03        3.86      2.89 o 
   0  10   5       25.97       30.23      8.18 o 
   1  10   5       67.06       64.91     12.38 o 
   2  10   5        5.87        3.85      1.59 o 
   3  10   5       56.62       63.92      6.99 o 
   4  10   5      378.71      390.32     19.55 o 
   5  10   5       83.89       53.49      8.85 o 
   6  10   5       13.12        5.38      3.27 o 
   7  10   5        6.06        2.78      4.12 o 
   8  10   5        0.02        0.74      3.18 o 
   9  10   5        4.58        9.09      6.99 o 
  10  10   5       19.80       18.06      8.60 o 
  11  10   5       19.61       18.17     13.43 o 
 -12  11   5       47.59      111.62     32.06 o 
 -11  11   5        0.65       -1.53      4.20 o 
 -10  11   5        2.07        1.50      6.54 o 
  -9  11   5       12.23       13.05      8.69 o 
  -8  11   5       26.38       41.99     16.54 o 
  -7  11   5      104.85       84.95     22.73 o 
  -6  11   5       99.45      102.43     23.55 o 
  -5  11   5       97.36       73.90     20.40 o 
  -4  11   5      910.34      778.09    108.74 o 
  -3  11   5      159.47      195.09     30.30 o 
  -2  11   5      306.99      346.91     28.90 o 
  -1  11   5      113.13      110.44     12.65 o 
   0  11   5      106.99      119.52     12.74 o 
   1  11   5        0.46        0.05      2.55 o 
   2  11   5      426.15      456.78     24.23 o 
   3  11   5        0.26        3.18      3.28 o 
   4  11   5       17.54       20.06      6.47 o 
   5  11   5      201.16      219.59     20.12 o 
   6  11   5       32.27       23.44     22.22 o 
   7  11   5       43.47       55.12     10.40 o 
   8  11   5        0.88       -0.58      8.47 o 
   9  11   5       13.22       18.94      9.25 o 
  10  11   5        0.03        1.08      4.21 o 
 -11  12   5       57.12       31.21     17.17 o 
 -10  12   5       16.57       15.25     10.47 o 
  -9  12   5        3.49        5.88      7.18 o 
  -8  12   5       37.43       36.37     15.98 o 
  -7  12   5       95.83       81.28     22.50 o 
  -6  12   5      302.45      301.51     41.70 o 
  -5  12   5       60.86       56.37     17.84 o 
  -4  12   5       42.91       20.33     10.93 o 
  -3  12   5       24.03       41.76     14.04 o 
  -2  12   5        3.69        5.22      3.96 o 
  -1  12   5       27.31       30.39      9.23 o 
   0  12   5       32.06       30.32      7.58 o 
   1  12   5       44.94       53.46      8.52 o 
   2  12   5        1.16        3.24      3.02 o 
   3  12   5      265.05      271.58     13.83 o 
   4  12   5      197.66      187.78     15.33 o 
   5  12   5        0.10       -1.87      2.78 o 
   6  12   5        1.75       -3.72      3.75 o 
   7  12   5        9.91        8.51      5.26 o 
   8  12   5        4.57       -8.55      8.55 o 
   9  12   5        5.96       10.60      6.43 o 
  10  12   5        0.77        0.10      3.61 o 
 -11  13   5        7.32        6.70      9.89 o 
 -10  13   5        0.35        7.00      9.50 o 
  -9  13   5       36.45       37.17     17.63 o 
  -8  13   5       24.19       55.36     20.61 o 
  -7  13   5        2.81       -2.86      5.55 o 
  -6  13   5       23.73       29.09     13.14 o 
  -5  13   5        0.04       -1.11      5.89 o 
  -4  13   5       20.17       32.84     12.52 o 
  -3  13   5        0.27        2.40      4.01 o 
  -2  13   5      128.47      144.45     20.05 o 
  -1  13   5      250.56      315.41     29.15 o 
   0  13   5       71.57       82.70     15.30 o 
   1  13   5       80.61       99.38     16.79 o 
   2  13   5        2.44        3.48      2.21 o 
   3  13   5      325.38      341.96     16.63 o 
   4  13   5      613.98      660.50     37.81 o 
   5  13   5       80.87       78.39     13.25 o 
   6  13   5        7.86        4.65      3.85 o 
   7  13   5        0.59        1.48      2.83 o 
   8  13   5        4.65       -8.04      8.04 o 
   9  13   5       53.13       61.22     16.06 o 
 -10  14   5        3.69       31.77     27.54 o 
  -9  14   5       10.47        2.17      4.77 o 
  -8  14   5        4.73       -0.04      9.10 o 
  -7  14   5        0.00       -8.59      8.59 o 
  -6  14   5        1.65        1.24      4.27 o 
  -5  14   5        0.48       -5.90      8.48 o 
  -4  14   5       24.81       15.99     10.07 o 
  -3  14   5       23.80       11.18      7.79 o 
  -2  14   5       41.19       34.80     10.18 o 
  -1  14   5        1.29        3.00      4.72 o 
   0  14   5       14.41       15.73      7.46 o 
   1  14   5        0.54      -10.53     11.90 o 
   2  14   5        1.86        4.32      4.66 o 
   3  14   5       43.14       53.55      8.01 o 
   4  14   5       24.74       20.67      7.66 o 
   5  14   5       44.57       31.46      8.63 o 
   6  14   5        1.45        2.75      2.07 o 
   7  14   5        7.96       15.09     10.99 o 
   8  14   5        0.43       13.75     10.77 o 
   9  14   5        0.11        9.86      4.24 o 
  -9  15   5        1.61       34.85     19.33 o 
  -8  15   5        7.31       11.55      9.20 o 
  -7  15   5        4.79       22.75     15.43 o 
  -6  15   5        7.59       14.85     10.96 o 
  -5  15   5        2.98       -6.05      9.33 o 
  -4  15   5      129.46      168.88     32.87 o 
  -3  15   5        7.22        0.80     12.36 o 
  -2  15   5       91.55      109.37     18.98 o 
  -1  15   5        0.47       -3.91      3.91 o 
   0  15   5        4.36        2.31      3.92 o 
   1  15   5        8.57        4.77      7.65 o 
   2  15   5        0.07       12.15      5.19 o 
   3  15   5        2.72        6.09      3.97 o 
   4  15   5        7.85        0.07      4.18 o 
   5  15   5        6.70        4.48      5.21 o 
   6  15   5       12.39       14.53      7.07 o 
   7  15   5        6.49        8.42      7.88 o 
   8  15   5        2.84       20.26     12.52 o 
  -8  16   5        0.43      -10.87     10.87 o 
  -7  16   5        0.57       -8.10      8.33 o 
  -6  16   5       11.55       12.42     10.77 o 
  -5  16   5       11.49       -0.61      6.07 o 
  -4  16   5       11.09       10.76      8.21 o 
  -3  16   5       29.25       31.11     25.20 o 
  -2  16   5        3.84        9.04     10.31 o 
  -1  16   5        7.64       10.55      7.23 o 
   0  16   5        0.61        4.20      5.26 o 
   1  16   5       13.50       12.48      6.36 o 
   2  16   5        2.14        1.46      3.67 o 
   3  16   5       52.96       45.23     12.95 o 
   4  16   5        8.19       11.58      9.36 o 
   5  16   5        6.64        6.29      3.56 o 
   6  16   5        6.22        2.70      5.18 o 
   7  16   5        0.02        4.30      9.62 o 
  -7  17   5        2.13        4.32      9.22 o 
  -6  17   5        3.30        8.04      9.15 o 
  -5  17   5        0.76      -13.84     13.84 o 
  -4  17   5        0.72        0.04      3.58 o 
  -3  17   5        1.72        3.02      3.92 o 
  -2  17   5        3.26        2.33      2.65 o 
  -1  17   5       34.58       40.95     12.59 o 
   0  17   5       35.62       24.98     11.70 o 
   1  17   5        7.98       10.53      4.83 o 
   2  17   5       19.35       31.22     10.77 o 
   3  17   5        5.77        0.05      8.08 o 
   4  17   5       92.44       83.28     15.76 o 
   5  17   5        8.84       14.39      7.06 o 
   6  17   5        8.28        5.56      8.49 o 
  -6  18   5       22.62       26.89     17.47 o 
  -5  18   5        0.23        4.29      6.74 o 
  -4  18   5        0.01        0.54      3.85 o 
  -3  18   5        2.52       -1.41      5.39 o 
  -2  18   5        1.61       -4.10      4.10 o 
  -1  18   5        1.77       -4.41      4.56 o 
   0  18   5        0.97        6.74      8.66 o 
   1  18   5        7.16        4.46      6.22 o 
   2  18   5       10.24        7.73      6.66 o 
   3  18   5       20.35        0.05      4.61 o 
   4  18   5        0.20       -6.58      9.87 o 
   5  18   5        0.09       -4.54      6.51 o 
  -5  19   5        0.14       16.97     16.95 o 
  -4  19   5        6.71        5.73      7.72 o 
  -3  19   5        0.16       -3.45      5.57 o 
  -2  19   5        0.09       -2.61      5.62 o 
  -1  19   5        9.51       15.62      9.25 o 
   0  19   5        3.95       11.12      9.98 o 
   1  19   5        9.34       22.88      9.77 o 
   2  19   5        6.29        2.11      5.36 o 
   3  19   5        1.20        8.58      4.55 o 
  -2  20   5        0.14        3.41      6.28 o 
  -1  20   5        0.03        0.96      2.88 o 
   0  20   5        0.46        1.31      8.89 o 
   1  20   5        4.80       -3.62      6.62 o 
 -13   0   6       14.53       11.05     10.50 o 
 -12   0   6      118.84      141.88     34.30 o 
 -11   0   6       22.11       11.51     11.44 o 
 -10   0   6       42.81       64.80     21.84 o 
  -9   0   6        7.61       11.47      9.24 o 
  -8   0   6      307.62      350.59     41.71 o 
  -7   0   6        1.90        0.69      9.18 o 
  -6   0   6      528.51      621.09     50.09 o 
  -5   0   6       39.97       29.24      7.83 o 
  -4   0   6      692.20      747.29     47.43 o 
  -3   0   6     1274.69     1694.13     65.39 o 
  -2   0   6     2139.23     2233.00     74.28 o 
  -1   0   6     1805.34     1863.21     42.51 o 
   0   0   6        8.80       30.19      4.55 o 
   1   0   6     2790.27     2778.10     47.69 o 
   2   0   6      932.57      782.81     17.75 o 
   3   0   6      743.87      799.38     29.45 o 
   4   0   6       11.63       11.86      1.60 o 
   5   0   6      574.47      541.76     15.43 o 
   6   0   6      943.80      949.09     22.66 o 
   7   0   6      361.50      347.44     15.57 o 
   8   0   6      192.34      174.74     12.36 o 
   9   0   6       73.52       98.49     16.47 o 
  10   0   6       17.28       20.96     11.52 o 
  11   0   6        5.77      -12.68     12.68 o 
  12   0   6       50.00       63.59     23.87 o 
 -13   1   6        2.79        3.36      5.85 o 
 -12   1   6        4.92       11.48      6.69 o 
 -11   1   6       15.40       13.99      5.37 o 
 -10   1   6      160.70      195.23     24.86 o 
  -9   1   6       56.87       61.48     12.90 o 
  -8   1   6       20.77       19.84      8.81 o 
  -7   1   6        8.03        2.28      2.58 o 
  -6   1   6      545.59      602.54     34.64 o 
  -5   1   6      358.80      362.69     25.12 o 
  -4   1   6      255.85      264.66     20.16 o 
  -3   1   6      102.71      131.24      9.64 o 
  -2   1   6     3034.85     2948.89     55.28 o 
  -1   1   6       86.49      106.93      5.85 o 
   0   1   6      308.16      351.85      9.65 o 
   1   1   6     3618.75     3528.66     31.17 o 
   2   1   6      474.46      479.59     11.81 o 
   3   1   6       33.96       41.31      4.15 o 
   4   1   6      563.39      521.58     14.05 o 
   5   1   6      392.67      407.30     21.00 o 
   6   1   6       21.06       19.74      2.92 o 
   7   1   6        4.32        6.05      1.79 o 
   8   1   6      296.94      288.18     11.21 o 
   9   1   6       24.11       35.91      5.91 o 
  10   1   6        0.95        3.30      3.86 o 
  11   1   6        1.02        0.89      9.72 o 
  12   1   6        7.17       18.23      7.13 o 
 -13   2   6        6.05       14.94      8.86 o 
 -12   2   6        5.62        8.85      6.93 o 
 -11   2   6       59.54       78.12     16.69 o 
 -10   2   6       93.36      106.77     20.14 o 
  -9   2   6      221.96      246.27     26.56 o 
  -8   2   6        6.34       -1.67      5.19 o 
  -7   2   6      116.98      137.75     13.75 o 
  -6   2   6       94.24      109.40     11.69 o 
  -5   2   6      143.39      151.83     16.92 o 
  -4   2   6      241.70      269.44     13.91 o 
  -3   2   6        0.93       -0.47      1.76 o 
  -2   2   6      149.08      157.34      8.30 o 
  -1   2   6       31.48       35.72      3.67 o 
   0   2   6      238.76      271.21      8.86 o 
   1   2   6       71.73       76.46      5.09 o 
   2   2   6      337.04      297.94     11.10 o 
   3   2   6        5.17        7.14      3.58 o 
   4   2   6       45.83       52.47     14.60 o 
   5   2   6        6.89       13.52      2.63 o 
   6   2   6       77.99       70.30      6.00 o 
   7   2   6       47.46       44.97      4.14 o 
   8   2   6        0.22       10.43      3.70 o 
   9   2   6       16.09       17.94      4.92 o 
  10   2   6        6.16        5.76      2.86 o 
  11   2   6        1.89       14.93     13.17 o 
  12   2   6        6.66       13.97      9.13 o 
 -13   3   6        3.44        6.06      5.84 o 
 -12   3   6       11.82        6.34      9.67 o 
 -11   3   6       11.88        2.84     14.41 o 
 -10   3   6        0.11        1.95      4.24 o 
  -9   3   6        7.15        8.34      2.91 o 
  -8   3   6        2.07        1.28      8.98 o 
  -7   3   6        5.63       -0.58      2.87 o 
  -6   3   6       47.62       55.72     12.31 o 
  -5   3   6      123.54      118.05      8.05 o 
  -4   3   6     1056.85     1044.55     25.53 o 
  -3   3   6      150.42      159.38      9.47 o 
  -2   3   6       42.46       49.38      5.16 o 
  -1   3   6       41.44       55.33      4.81 o 
   0   3   6      209.71      236.84      9.15 o 
   1   3   6      404.66      400.19      9.63 o 
   2   3   6       99.79      100.60      7.18 o 
   3   3   6      396.97      425.40     15.73 o 
   4   3   6       77.69       71.82      9.20 o 
   5   3   6       27.77       20.79      4.64 o 
   6   3   6        4.18       13.44      4.62 o 
   7   3   6      247.85      248.66     11.29 o 
   8   3   6        8.80        7.51      2.10 o 
   9   3   6        0.29       13.65      7.31 o 
  10   3   6        1.57        0.99      2.73 o 
  11   3   6        2.14        7.81      5.14 o 
  12   3   6        0.57       -3.46      6.38 o 
 -13   4   6        7.85       11.12      7.44 o 
 -12   4   6        0.03        1.38     20.11 o 
 -11   4   6       10.23       13.75      6.12 o 
 -10   4   6        6.62        5.25      6.50 o 
  -9   4   6        2.88        3.60      3.13 o 
  -8   4   6      824.06      732.03     62.20 o 
  -7   4   6       19.07       18.53      6.44 o 
  -6   4   6      384.21      355.47     52.80 o 
  -5   4   6        0.02       -1.78      1.87 o 
  -4   4   6       28.66       33.52      3.68 o 
  -3   4   6      974.91     1078.98     23.73 o 
  -2   4   6        1.96        3.52      2.08 o 
  -1   4   6      352.15      362.74     14.67 o 
   0   4   6      129.68      104.22      7.87 o 
   1   4   6      245.66      253.23      7.94 o 
   2   4   6      504.30      485.97     16.91 o 
   3   4   6        0.58        1.69      1.98 o 
   4   4   6      393.91      383.47     22.93 o 
   5   4   6       73.14       72.70     10.19 o 
   6   4   6      461.94      509.10     39.41 o 
   7   4   6       53.42       50.80      5.03 o 
   8   4   6       22.87       19.68      3.79 o 
   9   4   6       33.89       46.59     11.39 o 
  10   4   6       11.11        7.57      2.76 o 
  11   4   6        0.09        3.44      6.82 o 
  12   4   6       17.07        6.37     14.17 o 
 -13   5   6        6.80        4.39     13.16 o 
 -12   5   6        0.01       -8.93      8.93 o 
 -11   5   6        6.89       -7.87      7.87 o 
 -10   5   6       20.26       24.13     15.54 o 
  -9   5   6       75.42       86.48     22.50 o 
  -8   5   6       37.80       47.76     18.37 o 
  -7   5   6        2.12        1.76      4.52 o 
  -6   5   6      175.98      162.61     16.73 o 
  -5   5   6      204.86      237.66     30.27 o 
  -4   5   6      117.37      137.34      9.98 o 
  -3   5   6      641.98      692.62     20.49 o 
  -2   5   6     2717.95     2649.92     55.54 o 
  -1   5   6     1022.87     1002.88     25.00 o 
   0   5   6      193.73      201.09      9.46 o 
   1   5   6      821.16      850.94     17.23 o 
   2   5   6      375.47      376.08      9.76 o 
   3   5   6        3.74        7.24      1.70 o 
   4   5   6       26.29       27.56      6.16 o 
   5   5   6      194.40      188.95     23.16 o 
   6   5   6      145.18      131.22      7.18 o 
   7   5   6       13.63       13.78      2.74 o 
   8   5   6      238.16      246.58     14.11 o 
   9   5   6       31.59       29.09     16.30 o 
  10   5   6        3.55       25.92     12.89 o 
  11   5   6        2.31       -4.02      6.54 o 
 -13   6   6       45.44       63.36     16.98 o 
 -12   6   6       36.94       18.44     11.67 o 
 -11   6   6       55.37       34.77     15.75 o 
 -10   6   6      155.86      223.01     38.66 o 
  -9   6   6      163.58      177.73     32.64 o 
  -8   6   6       33.91       29.18     12.98 o 
  -7   6   6      120.91      125.35     16.15 o 
  -6   6   6      375.07      380.75     25.82 o 
  -5   6   6      411.24      375.19     46.90 o 
  -4   6   6      382.51      373.88     18.31 o 
  -3   6   6      196.20      201.19     10.84 o 
  -2   6   6       25.24       20.38      2.34 o 
  -1   6   6      241.54      247.00     11.17 o 
   0   6   6      686.24      746.52     19.11 o 
   1   6   6       21.97       16.87      2.18 o 
   2   6   6       96.99       85.47      4.99 o 
   3   6   6      123.84      119.30      6.16 o 
   4   6   6        0.01        0.40      1.67 o 
   5   6   6      167.86      151.11      8.22 o 
   6   6   6       49.25       51.09      5.27 o 
   7   6   6        5.48        4.00      1.84 o 
   8   6   6        0.57        3.71      4.65 o 
   9   6   6       48.62       74.01     18.46 o 
  10   6   6       78.65      122.65     31.32 o 
  11   6   6        0.05      -16.33     16.33 o 
 -13   7   6       21.46       28.93     12.68 o 
 -12   7   6        1.17        7.86     10.34 o 
 -11   7   6        6.12       -1.71      6.50 o 
 -10   7   6       39.70       51.24     19.74 o 
  -9   7   6       68.93       84.83     22.94 o 
  -8   7   6       42.83       31.33     14.31 o 
  -7   7   6        2.62       -9.65      9.65 o 
  -6   7   6      756.95      727.55     68.78 o 
  -5   7   6      515.57      506.73     47.07 o 
  -4   7   6      796.83      738.09     54.42 o 
  -3   7   6      205.51      224.25     20.69 o 
  -2   7   6      305.22      305.11     14.14 o 
  -1   7   6      868.11      908.03     24.77 o 
   0   7   6     1261.33     1267.26     26.26 o 
   1   7   6      492.36      463.12     15.61 o 
   2   7   6       91.70       85.79      6.15 o 
   3   7   6      142.28      141.86      9.03 o 
   4   7   6      465.87      478.95     28.07 o 
   5   7   6      274.97      288.20     14.00 o 
   6   7   6      140.29      136.63     10.07 o 
   7   7   6        8.91       10.77      3.52 o 
   8   7   6        1.19       -0.19      4.20 o 
   9   7   6       10.98        9.31      6.95 o 
  10   7   6        0.10       -9.75     10.47 o 
  11   7   6        1.69       10.86      8.17 o 
 -12   8   6       35.92       46.77     19.61 o 
 -11   8   6        1.44       10.75     12.18 o 
 -10   8   6        8.53        1.84      7.75 o 
  -9   8   6       54.03       39.20     15.90 o 
  -8   8   6      527.92      514.42     55.00 o 
  -7   8   6       84.44       65.15     18.14 o 
  -6   8   6      332.09      331.74     40.94 o 
  -5   8   6        9.10       11.36      8.24 o 
  -4   8   6       88.48       78.20     18.40 o 
  -3   8   6      228.11      206.79     12.26 o 
  -2   8   6        0.25       -1.80      1.80 o 
  -1   8   6        0.01        0.74      1.89 o 
   0   8   6      122.04      117.78      8.43 o 
   1   8   6        9.05        4.25      1.91 o 
   2   8   6        1.65        0.24      0.90 o 
   3   8   6       10.73       11.61      2.73 o 
   4   8   6      298.55      320.55     16.80 o 
   5   8   6        5.86        9.44      3.89 o 
   6   8   6        0.59        1.73      2.02 o 
   7   8   6       19.31       25.95     12.85 o 
   8   8   6        4.46        2.29      3.30 o 
   9   8   6        4.36        1.92     13.26 o 
  10   8   6        5.33       13.09      6.86 o 
  11   8   6        9.89       22.48     12.68 o 
 -12   9   6       72.38       89.95     27.53 o 
 -11   9   6        7.39       25.59     17.74 o 
 -10   9   6       52.13       65.56     21.83 o 
  -9   9   6       62.98       82.19     23.06 o 
  -8   9   6       52.22       47.74     18.10 o 
  -7   9   6       27.77       24.49     11.79 o 
  -6   9   6        3.18       21.38     11.58 o 
  -5   9   6        6.18        4.47      4.07 o 
  -4   9   6       86.07      104.96     21.85 o 
  -3   9   6      649.64      652.70     34.93 o 
  -2   9   6        7.13        3.08      1.59 o 
  -1   9   6      755.10      743.43     28.23 o 
   0   9   6      802.24      840.35     30.91 o 
   1   9   6       77.99       81.85      8.05 o 
   2   9   6      174.45      152.86      7.98 o 
   3   9   6      341.46      349.14     18.79 o 
   4   9   6      380.28      410.50     23.71 o 
   5   9   6       10.27       12.89      3.54 o 
   6   9   6       20.41       24.93      5.68 o 
   7   9   6      130.72      134.83     13.78 o 
   8   9   6        0.01       -3.98      5.48 o 
   9   9   6       21.95       17.45      9.17 o 
  10   9   6        0.48        5.62      5.05 o 
 -12  10   6        0.66        9.58      9.98 o 
 -11  10   6        2.42       -5.62      7.48 o 
 -10  10   6        2.58       -5.05      5.05 o 
  -9  10   6        2.30       -0.66      7.91 o 
  -8  10   6       13.41        9.42      5.36 o 
  -7  10   6        5.58        2.27      4.54 o 
  -6  10   6       34.91       44.54     16.40 o 
  -5  10   6        6.04       18.65     13.70 o 
  -4  10   6       37.11       49.63     15.19 o 
  -3  10   6      286.68      290.40     16.38 o 
  -2  10   6        4.76        5.18      2.33 o 
  -1  10   6      131.26      140.90     11.48 o 
   0  10   6      215.66      211.27     16.24 o 
   1  10   6      120.11      122.82     12.92 o 
   2  10   6        4.94        8.68      3.54 o 
   3  10   6       10.14       12.03      3.50 o 
   4  10   6       12.31       13.66     10.14 o 
   5  10   6      276.74      276.63     15.75 o 
   6  10   6        0.35        3.12      2.79 o 
   7  10   6      112.80      139.92     28.93 o 
   8  10   6        1.99       -4.44      7.10 o 
   9  10   6       15.19       18.60      7.73 o 
  10  10   6        9.65        5.26      8.32 o 
 -11  11   6        0.48        0.37      5.38 o 
 -10  11   6        5.52        9.39     10.37 o 
  -9  11   6        0.91       14.09      9.47 o 
  -8  11   6       26.86       54.06     18.73 o 
  -7  11   6        0.04      -10.22     10.22 o 
  -6  11   6       66.70       65.62     19.83 o 
  -5  11   6      123.74      119.13     25.93 o 
  -4  11   6       17.25        2.17      8.57 o 
  -3  11   6       39.82       29.89      5.66 o 
  -2  11   6        9.36        9.99      3.34 o 
  -1  11   6        2.25        3.57      2.30 o 
   0  11   6       59.77       56.93      7.31 o 
   1  11   6        1.65       -0.54      7.05 o 
   2  11   6       27.39       34.38      5.73 o 
   3  11   6        0.01       -2.49      2.49 o 
   4  11   6        9.24       -0.13      3.03 o 
   5  11   6        3.91        2.76      2.34 o 
   6  11   6        6.47        2.88      3.23 o 
   7  11   6       17.44       18.53     11.31 o 
   8  11   6        1.01       -3.14      9.92 o 
   9  11   6        2.67       -6.91      6.91 o 
  10  11   6       14.84        0.70      4.67 o 
 -11  12   6        0.69        3.32      6.11 o 
 -10  12   6        1.56       18.62     12.60 o 
  -9  12   6       10.87        6.52     10.39 o 
  -8  12   6        3.40       -3.34      5.86 o 
  -7  12   6       30.95       26.87     13.57 o 
  -6  12   6       81.82       76.89     20.36 o 
  -5  12   6       12.89       17.80     10.31 o 
  -4  12   6       32.08       24.49      7.69 o 
  -3  12   6       17.25       12.71      3.98 o 
  -2  12   6      144.13      143.45     13.19 o 
  -1  12   6       47.47       38.24     10.51 o 
   0  12   6       17.71       24.28      5.99 o 
   1  12   6       28.92       21.12      5.43 o 
   2  12   6        9.62        7.83      4.14 o 
   3  12   6       30.67       25.00      5.51 o 
   4  12   6        2.54        6.59      4.24 o 
   5  12   6       11.98       13.18      9.29 o 
   6  12   6        3.41       18.30     43.87 o 
   7  12   6        0.01       -3.46      6.23 o 
   8  12   6        2.13        1.55      5.71 o 
   9  12   6        7.70        4.98     28.09 o 
 -10  13   6        2.18        6.91      9.86 o 
  -9  13   6        0.04       -3.84      7.35 o 
  -8  13   6       21.98       20.71     14.87 o 
  -7  13   6        1.08       -5.56      8.96 o 
  -6  13   6        1.25       -5.49      9.46 o 
  -5  13   6        8.40        4.33      6.07 o 
  -4  13   6        1.33       -8.44     12.54 o 
  -3  13   6       16.29       17.12     11.20 o 
  -2  13   6       67.04       83.52     15.57 o 
  -1  13   6      163.53      186.22     23.21 o 
   0  13   6       65.71       84.43     15.48 o 
   1  13   6       31.00       29.21      9.45 o 
   2  13   6        0.45       -2.62      3.55 o 
   3  13   6        0.08        7.18      5.50 o 
   4  13   6      174.35      160.50     31.01 o 
   5  13   6        0.02        0.58      5.01 o 
   6  13   6        7.95       18.15     12.17 o 
   7  13   6       57.21       60.65     19.80 o 
   8  13   6        3.29       -2.41      8.28 o 
   9  13   6        6.42        9.00      7.03 o 
 -10  14   6        3.35        1.03      6.37 o 
  -9  14   6        8.64        1.43      9.29 o 
  -8  14   6       70.37       66.35     23.17 o 
  -7  14   6       33.58       40.43     17.50 o 
  -6  14   6        2.01       -0.59      8.23 o 
  -5  14   6       15.27       20.86     11.16 o 
  -4  14   6        0.19       -0.53      6.39 o 
  -3  14   6        4.99        6.61      6.94 o 
  -2  14   6       66.15       53.18     12.84 o 
  -1  14   6       15.24       14.98      7.48 o 
   0  14   6        6.12        3.71      5.04 o 
   1  14   6       11.49        8.37      7.68 o 
   2  14   6        4.10        3.60      3.03 o 
   3  14   6      111.36      118.57     16.38 o 
   4  14   6       16.77       26.11     13.45 o 
   5  14   6       39.63       52.12     11.21 o 
   6  14   6        5.07        0.97      4.03 o 
   7  14   6       47.77       46.50     18.71 o 
   8  14   6       13.62       17.58     11.51 o 
  -9  15   6       12.51       28.70     16.40 o 
  -8  15   6       12.19       12.71     10.17 o 
  -7  15   6        1.42       -0.48      6.30 o 
  -6  15   6        3.69       -6.13      7.30 o 
  -5  15   6        0.63       -6.20      6.20 o 
  -4  15   6       25.43       25.17     15.32 o 
  -3  15   6        2.22       -6.10      6.83 o 
  -2  15   6        2.83       -1.45      4.79 o 
  -1  15   6       32.12       38.74     23.95 o 
   0  15   6       32.59       40.75     12.73 o 
   1  15   6       18.29       23.14      8.78 o 
   2  15   6        4.25       -0.01      3.24 o 
   3  15   6       21.17       32.38     11.29 o 
   4  15   6       56.33       51.75     13.85 o 
   5  15   6       16.78       16.76     10.51 o 
   6  15   6        0.47        1.54      4.43 o 
   7  15   6        2.17        3.31     11.27 o 
  -8  16   6       10.05      -11.35     11.35 o 
  -7  16   6        0.25        7.19      5.68 o 
  -6  16   6       10.38       23.75     13.59 o 
  -5  16   6        9.36       12.15     11.55 o 
  -4  16   6        2.09        8.69      9.86 o 
  -3  16   6        6.83        2.09      5.00 o 
  -2  16   6        7.69        2.88      4.92 o 
  -1  16   6       24.81       10.72     25.40 o 
   0  16   6       16.61       35.87     12.56 o 
   1  16   6       27.48       22.08      9.03 o 
   2  16   6      140.75      180.64     25.66 o 
   3  16   6        4.99        8.47      7.10 o 
   4  16   6        6.64        7.24      4.98 o 
   5  16   6        1.54        0.67      4.11 o 
   6  16   6        8.20        0.64      5.16 o 
  -7  17   6        2.59       -4.73      7.31 o 
  -6  17   6       17.28       32.11     16.76 o 
  -5  17   6        3.31        9.23      8.90 o 
  -4  17   6        5.08        7.90     11.18 o 
  -3  17   6       25.58       24.27     14.08 o 
  -2  17   6        4.33        1.37      6.13 o 
  -1  17   6        0.16       -6.92      6.92 o 
   0  17   6       11.56       14.04     17.87 o 
   1  17   6       28.80       23.34     12.55 o 
   2  17   6       54.67       63.34     15.73 o 
   3  17   6       64.13       70.58     21.34 o 
   4  17   6        0.33        7.52      7.55 o 
   5  17   6        1.91       14.92     11.62 o 
  -6  18   6        1.64       29.07     17.26 o 
  -5  18   6        0.01       -4.21      6.60 o 
  -4  18   6        0.60        3.48      6.02 o 
  -3  18   6        1.44        0.54      5.43 o 
  -2  18   6        0.13        2.69     10.68 o 
  -1  18   6        2.23       -2.76      3.31 o 
   0  18   6        0.02        4.42      8.64 o 
   1  18   6        5.76        0.84      9.87 o 
   2  18   6       23.16       30.00     12.98 o 
   3  18   6        5.45       18.69     14.53 o 
   4  18   6        3.75        8.86      6.90 o 
  -4  19   6        0.71        6.52      9.00 o 
  -3  19   6        2.37        2.47      5.19 o 
  -2  19   6        0.45       -2.76      4.16 o 
  -1  19   6        0.26        7.80      7.25 o 
   0  19   6        0.84        1.56      4.71 o 
   1  19   6        6.23        8.85     10.63 o 
   2  19   6        1.78       26.33     11.57 o 
 -13   1   7        3.04        0.72     16.01 o 
 -12   1   7       15.93       24.43     11.23 o 
 -11   1   7        4.19       -0.33      4.37 o 
 -10   1   7      217.18      279.67     31.01 o 
  -9   1   7        7.47        4.45     10.68 o 
  -8   1   7      347.82      357.65     31.01 o 
  -7   1   7       49.30       55.62     11.35 o 
  -6   1   7      111.75      131.11     16.82 o 
  -5   1   7        1.58        1.27      2.87 o 
  -4   1   7      119.29      127.80     14.69 o 
  -3   1   7       48.15       58.86      6.75 o 
  -2   1   7        1.53        1.84      1.40 o 
  -1   1   7      133.15      137.08      8.78 o 
   0   1   7      188.35      178.26      7.87 o 
   1   1   7     1481.51     1509.51     27.21 o 
   2   1   7      388.70      376.03     12.23 o 
   3   1   7       76.31       86.85      6.18 o 
   4   1   7       82.52       84.08      9.71 o 
   5   1   7        1.23       -0.02      1.01 o 
   6   1   7      166.29      165.73     10.36 o 
   7   1   7        0.20        0.66      0.99 o 
   8   1   7        0.22        0.79      2.73 o 
   9   1   7       37.34       26.82      8.80 o 
  10   1   7        1.12        0.25      2.71 o 
  11   1   7       33.57       50.42     14.80 o 
 -13   2   7       11.24       19.21     11.18 o 
 -12   2   7       41.29       48.71     15.64 o 
 -11   2   7       91.11       89.25     17.43 o 
 -10   2   7      190.57      221.30     26.65 o 
  -9   2   7       43.93       54.09     12.60 o 
  -8   2   7        1.69       -0.62      6.95 o 
  -7   2   7      298.73      301.26     21.06 o 
  -6   2   7      814.43      857.02     47.56 o 
  -5   2   7     1067.05     1115.12     30.96 o 
  -4   2   7      287.54      290.73     15.65 o 
  -3   2   7      233.70      238.96     11.30 o 
  -2   2   7       17.85       18.73      2.98 o 
  -1   2   7      827.73      878.15     22.27 o 
   0   2   7      278.32      290.17     10.20 o 
   1   2   7      155.81      156.35      5.89 o 
   2   2   7        5.74        9.12      1.84 o 
   3   2   7      433.54      414.65     15.53 o 
   4   2   7      249.50      240.10     11.73 o 
   5   2   7       50.09       52.32      5.75 o 
   6   2   7      744.30      769.17     18.34 o 
   7   2   7       17.40       15.93      2.69 o 
   8   2   7      100.42       95.62     16.45 o 
   9   2   7       36.03       28.53      9.00 o 
  10   2   7       13.62        9.51      8.47 o 
  11   2   7        0.01        5.95      7.51 o 
 -13   3   7        8.13        6.76     17.08 o 
 -12   3   7       52.85       76.55     46.79 o 
 -11   3   7       12.38       40.06     12.12 o 
 -10   3   7       15.57       27.27     10.55 o 
  -9   3   7       11.73        7.09     19.22 o 
  -8   3   7      465.52      495.08     36.90 o 
  -7   3   7      975.08      985.65     48.07 o 
  -6   3   7      143.69      151.95      9.42 o 
  -5   3   7       14.06       13.19      3.28 o 
  -4   3   7       15.77       12.08      3.23 o 
  -3   3   7        0.56       -1.40      1.58 o 
  -2   3   7     1621.85     1652.82     28.91 o 
  -1   3   7     1356.22     1321.05     24.91 o 
   0   3   7       29.77       34.29      3.74 o 
   1   3   7      295.84      289.02      7.00 o 
   2   3   7      876.82      887.02     20.53 o 
   3   3   7       15.39       15.30      3.02 o 
   4   3   7       29.98       19.48      4.75 o 
   5   3   7      412.86      398.75     22.13 o 
   6   3   7       10.40        8.69      3.71 o 
   7   3   7        7.12        2.83      1.85 o 
   8   3   7       73.87       79.57     14.76 o 
   9   3   7       26.36       30.27      9.91 o 
  10   3   7        2.43       -1.31      9.45 o 
  11   3   7       26.44       40.18     13.10 o 
 -13   4   7       16.85       16.49      9.83 o 
 -12   4   7        1.70       -7.49      7.49 o 
 -11   4   7        2.57        6.68      4.73 o 
 -10   4   7        0.58       10.36      6.91 o 
  -9   4   7       86.94       97.50     17.43 o 
  -8   4   7      491.37      504.38     53.53 o 
  -7   4   7       33.91       35.28     15.94 o 
  -6   4   7        1.37       -1.83      6.92 o 
  -5   4   7      270.44      265.86     13.10 o 
  -4   4   7      175.27      189.60     11.33 o 
  -3   4   7        5.87        6.98      2.63 o 
  -2   4   7      386.94      396.14     16.22 o 
  -1   4   7       53.89       51.87      5.96 o 
   0   4   7       68.49       56.78      4.90 o 
   1   4   7      222.22      207.67      6.09 o 
   2   4   7      451.04      443.58     19.97 o 
   3   4   7      123.69      102.36      8.37 o 
   4   4   7      190.60      172.81     13.00 o 
   5   4   7        0.03        0.74      1.35 o 
   6   4   7        0.03        3.41      2.29 o 
   7   4   7       50.69       48.09      6.91 o 
   8   4   7        4.14        0.24      4.73 o 
   9   4   7       25.19       37.08     10.92 o 
  10   4   7       41.66       56.36     13.90 o 
  11   4   7       48.40       81.44     27.39 o 
 -13   5   7       20.26       35.79     13.35 o 
 -12   5   7       31.58        9.56     23.32 o 
 -11   5   7       66.31       92.60     29.63 o 
 -10   5   7      232.68      237.65     40.43 o 
  -9   5   7       12.22       28.25     16.02 o 
  -8   5   7       10.40       24.79     12.54 o 
  -7   5   7       43.31       39.82      9.34 o 
  -6   5   7       21.76       24.46      6.65 o 
  -5   5   7      373.56      366.99     26.06 o 
  -4   5   7     1180.02     1173.41     81.70 o 
  -3   5   7      592.11      547.79     20.65 o 
  -2   5   7       39.24       54.73      7.84 o 
  -1   5   7      410.05      453.92     20.06 o 
   0   5   7      289.82      286.29     11.68 o 
   1   5   7      160.14      141.80      5.71 o 
   2   5   7      434.65      400.28     13.49 o 
   3   5   7       27.84       31.98      4.36 o 
   4   5   7       55.83       55.02      7.66 o 
   5   5   7       75.98       78.05      9.29 o 
   6   5   7       76.04       65.40      8.87 o 
   7   5   7      109.36      108.20     16.63 o 
   8   5   7        0.70       -3.38      3.38 o 
   9   5   7        1.87        5.63      4.94 o 
  10   5   7        0.07        5.64      9.04 o 
  11   5   7       27.05       29.17     15.05 o 
 -13   6   7        0.29       -6.51      6.51 o 
 -12   6   7        2.41        3.26      4.27 o 
 -11   6   7        7.27        4.94      5.04 o 
 -10   6   7        5.35       -4.46      4.46 o 
  -9   6   7        0.41       -4.23      4.23 o 
  -8   6   7       88.61       94.34     23.92 o 
  -7   6   7       18.10       11.66      5.44 o 
  -6   6   7      185.92      176.89     30.46 o 
  -5   6   7      335.54      314.26     21.61 o 
  -4   6   7       66.51       56.69      8.05 o 
  -3   6   7       45.78       48.69      5.92 o 
  -2   6   7       38.82       33.75      3.60 o 
  -1   6   7       81.06       84.34      7.32 o 
   0   6   7      104.92      103.68      5.48 o 
   1   6   7      313.47      309.48      9.60 o 
   2   6   7       12.15       13.58      2.15 o 
   3   6   7      470.77      471.78     16.74 o 
   4   6   7       47.61       49.78      6.34 o 
   5   6   7      335.68      347.68     41.92 o 
   6   6   7        1.84       -1.89      2.03 o 
   7   6   7       14.55       14.27      5.91 o 
   8   6   7        0.22        1.61      7.47 o 
   9   6   7       10.26       13.61     15.81 o 
  10   6   7        4.67        9.90     12.06 o 
  11   6   7        9.07       14.20     13.50 o 
 -12   7   7        2.99       -1.26      9.55 o 
 -11   7   7        2.94        4.79     11.94 o 
 -10   7   7       25.51       54.88     21.02 o 
  -9   7   7       12.72       17.45     10.81 o 
  -8   7   7       45.08       28.74     12.28 o 
  -7   7   7      215.14      181.36     19.39 o 
  -6   7   7        0.29       -0.11      3.56 o 
  -5   7   7        3.63        0.01      3.09 o 
  -4   7   7        3.14        3.23      2.73 o 
  -3   7   7      513.28      491.71     44.34 o 
  -2   7   7        0.19        1.00      1.49 o 
  -1   7   7       23.49       25.02      5.68 o 
   0   7   7      101.69      103.69      7.75 o 
   1   7   7       16.47       19.01      3.04 o 
   2   7   7      104.78      110.71      6.91 o 
   3   7   7      931.42      939.90     29.39 o 
   4   7   7      157.32      151.26     14.26 o 
   5   7   7       46.05       48.25     11.45 o 
   6   7   7       48.58       50.07     13.99 o 
   7   7   7       40.17       66.14     20.22 o 
   8   7   7       66.53       62.07     14.44 o 
   9   7   7        0.98        4.00      7.59 o 
  10   7   7       20.10       33.53     18.54 o 
 -12   8   7        5.77        9.02     16.87 o 
 -11   8   7        0.18       -0.14      4.91 o 
 -10   8   7        0.38       -4.68      7.80 o 
  -9   8   7        4.21      -10.81     11.47 o 
  -8   8   7      153.09      146.15     29.07 o 
  -7   8   7       32.66       74.47     21.04 o 
  -6   8   7        6.26       10.24      7.83 o 
  -5   8   7       84.81       91.62     21.14 o 
  -4   8   7       44.39       65.67     17.47 o 
  -3   8   7      624.18      670.44     52.73 o 
  -2   8   7        2.48       -0.82      5.68 o 
  -1   8   7       19.34       14.29      5.36 o 
   0   8   7        5.59        4.04      2.16 o 
   1   8   7       43.20       37.64      4.72 o 
   2   8   7       74.14       71.56      6.64 o 
   3   8   7        3.23        7.33      2.53 o 
   4   8   7       10.70        9.33      1.99 o 
   5   8   7       32.40       33.36     13.93 o 
   6   8   7       40.29       52.86     18.81 o 
   7   8   7       12.99       12.32      8.62 o 
   8   8   7       22.81       13.15      9.64 o 
   9   8   7        8.48        6.54      4.44 o 
  10   8   7       19.49       31.41     13.17 o 
 -12   9   7       16.43       26.39     16.10 o 
 -11   9   7        0.47        7.72      9.30 o 
 -10   9   7        1.95      -10.28     10.33 o 
  -9   9   7        1.29       13.64      7.43 o 
  -8   9   7        3.38       -9.22      9.22 o 
  -7   9   7        0.02       -1.88      7.07 o 
  -6   9   7        0.17        4.85      5.95 o 
  -5   9   7       86.11      106.32     23.10 o 
  -4   9   7      216.22      201.70     31.22 o 
  -3   9   7      254.16      230.94     13.15 o 
  -2   9   7        1.89       -0.57      1.69 o 
  -1   9   7       64.68       73.69      9.36 o 
   0   9   7       21.26       19.71      4.09 o 
   1   9   7      217.24      214.10     13.16 o 
   2   9   7       60.33       62.64      7.30 o 
   3   9   7        3.40        4.11      3.50 o 
   4   9   7       12.23        9.10      7.63 o 
   5   9   7       78.79       99.32     23.42 o 
   6   9   7      229.90      232.37     38.01 o 
   7   9   7       73.90       93.17     24.94 o 
   8   9   7        3.86       10.30      9.69 o 
   9   9   7        0.35        4.09      4.16 o 
  10   9   7        7.32        9.53      7.97 o 
 -11  10   7       43.73       85.34     26.67 o 
 -10  10   7       11.06       16.32     11.62 o 
  -9  10   7       29.17       29.95     15.97 o 
  -8  10   7       82.68      125.81     29.10 o 
  -7  10   7       12.50       15.63     11.48 o 
  -6  10   7        4.11        3.74      6.05 o 
  -5  10   7       16.52       13.39      7.99 o 
  -4  10   7       48.97       44.06     15.36 o 
  -3  10   7      221.90      204.22     23.13 o 
  -2  10   7      168.05      163.85     12.59 o 
  -1  10   7       11.69        7.70      2.36 o 
   0  10   7       45.91       39.17      7.34 o 
   1  10   7        1.69        2.55      1.79 o 
   2  10   7      328.05      316.91     17.30 o 
   3  10   7        2.02        4.16      3.28 o 
   4  10   7       37.26       39.05     12.89 o 
   5  10   7      171.99      182.75     33.11 o 
   6  10   7       19.05       15.64     10.90 o 
   7  10   7        4.52        5.25      6.39 o 
   8  10   7        7.00        5.65      7.58 o 
   9  10   7        3.95        0.27     10.61 o 
 -11  11   7       20.03       25.16     16.62 o 
 -10  11   7       31.83       56.42     22.47 o 
  -9  11   7       10.48       23.71     15.01 o 
  -8  11   7        2.70       -4.54      5.99 o 
  -7  11   7        0.05       -2.21      6.09 o 
  -6  11   7       47.08       46.82     16.21 o 
  -5  11   7       34.02       21.56     11.12 o 
  -4  11   7       17.52       21.36     11.17 o 
  -3  11   7      215.36      212.63     15.22 o 
  -2  11   7      355.79      341.14     35.65 o 
  -1  11   7      160.61      152.67     12.09 o 
   0  11   7      228.60      238.80     20.70 o 
   1  11   7       15.12        6.57      3.50 o 
   2  11   7        3.54        3.19      1.53 o 
   3  11   7      649.60      718.08     27.14 o 
   4  11   7       56.55       55.00     12.71 o 
   5  11   7        2.81        2.79      5.45 o 
   6  11   7        5.09        4.80      5.29 o 
   7  11   7        8.42       22.29     12.85 o 
   8  11   7        7.72       -3.23      6.26 o 
   9  11   7        1.03        1.33      9.22 o 
 -10  12   7       11.29       14.01     13.81 o 
  -9  12   7        0.04        7.87     10.83 o 
  -8  12   7        0.14        1.85      4.96 o 
  -7  12   7       22.42       25.23     13.76 o 
  -6  12   7        2.55       -3.28      4.18 o 
  -5  12   7       17.72       15.01      9.86 o 
  -4  12   7        3.58        4.92      6.55 o 
  -3  12   7       48.33       51.76     16.79 o 
  -2  12   7       68.65       72.08      9.70 o 
  -1  12   7        0.23       -0.05      2.16 o 
   0  12   7        3.86        9.60      3.17 o 
   1  12   7       88.19      104.69     12.69 o 
   2  12   7       82.77       76.91     13.61 o 
   3  12   7        1.72        0.24      4.98 o 
   4  12   7        0.23        4.02      8.98 o 
   5  12   7      107.60      113.43     26.90 o 
   6  12   7        2.82       -2.31      5.16 o 
   7  12   7       33.67       37.25     16.46 o 
   8  12   7       18.54       31.29     14.08 o 
 -10  13   7       16.94        6.86      8.86 o 
  -9  13   7        0.55        2.76      4.40 o 
  -8  13   7       35.73       40.60     16.88 o 
  -7  13   7       29.95       65.92     22.99 o 
  -6  13   7       16.21       11.82     10.13 o 
  -5  13   7        3.75        9.59      7.62 o 
  -4  13   7       23.28       16.61     10.53 o 
  -3  13   7       43.48       78.61     21.69 o 
  -2  13   7       18.72       19.82      7.20 o 
  -1  13   7       30.58       31.10      6.95 o 
   0  13   7        1.97        0.82      2.94 o 
   1  13   7        4.42        8.30      5.92 o 
   2  13   7      122.04      116.50     18.87 o 
   3  13   7       72.61       89.45     13.40 o 
   4  13   7        6.82        8.11      6.89 o 
   5  13   7       27.50       26.26     13.29 o 
   6  13   7       27.07       27.97     14.68 o 
   7  13   7        0.72        3.85      8.45 o 
   8  13   7        7.83        5.56      4.04 o 
  -9  14   7        1.61        0.58      4.06 o 
  -8  14   7        8.92       13.17     12.66 o 
  -7  14   7        1.78        5.13      7.93 o 
  -6  14   7        0.34      -12.65     12.65 o 
  -5  14   7        6.34       14.19      9.35 o 
  -4  14   7        0.00        6.59      8.55 o 
  -3  14   7       11.00       14.21     10.63 o 
  -2  14   7       28.94       28.69      9.05 o 
  -1  14   7        1.85       -3.02      5.53 o 
   0  14   7        0.12       -4.88      5.14 o 
   1  14   7        8.90       11.56      7.52 o 
   2  14   7        9.13        5.87      4.54 o 
   3  14   7       14.41       13.03      5.67 o 
   4  14   7        2.16        1.33      5.36 o 
   5  14   7       32.80       38.85     12.28 o 
   6  14   7       11.77        3.63      9.99 o 
   7  14   7        4.77        8.16     10.85 o 
  -8  15   7        1.76       15.44      9.21 o 
  -7  15   7        4.96        4.73      7.24 o 
  -6  15   7        0.17      -14.03     14.03 o 
  -5  15   7        0.83        6.96      6.11 o 
  -4  15   7        4.86        4.73     10.92 o 
  -3  15   7       11.20       11.36     10.79 o 
  -2  15   7        3.38       -0.36      5.10 o 
  -1  15   7        5.08        5.97      3.82 o 
   0  15   7        0.92       -0.20      3.62 o 
   1  15   7        1.78        0.79      2.98 o 
   2  15   7        1.03        9.19      5.60 o 
   3  15   7        7.51        5.73      3.42 o 
   4  15   7       10.65        2.56      7.17 o 
   5  15   7       43.57       35.41     12.60 o 
   6  15   7        2.78        1.72      3.73 o 
  -7  16   7       13.24       30.12     17.98 o 
  -6  16   7        2.37        3.18      4.31 o 
  -5  16   7        3.78       52.31     19.35 o 
  -4  16   7        3.62       16.64     11.73 o 
  -3  16   7        6.14        4.52      5.69 o 
  -2  16   7        0.00       -2.45      4.10 o 
  -1  16   7       30.80       31.53     10.66 o 
   0  16   7        7.82       -6.67      6.67 o 
   1  16   7        0.91        4.45      5.51 o 
   2  16   7        8.29        4.43      5.93 o 
   3  16   7       21.26       21.57      7.40 o 
   4  16   7        0.27       -8.03     13.81 o 
   5  16   7        4.62        2.43      7.67 o 
  -6  17   7        1.65       12.11      7.05 o 
  -5  17   7        2.92       -1.30      7.15 o 
  -4  17   7        1.20       20.62     15.01 o 
  -3  17   7       10.83        3.97      9.09 o 
  -2  17   7       13.15       11.51      9.18 o 
  -1  17   7        4.60        8.70      5.21 o 
   0  17   7        6.70       15.53      8.04 o 
   1  17   7       13.31        8.04     23.52 o 
   2  17   7        4.48        2.11     13.15 o 
   3  17   7       51.00       63.95     13.23 o 
   4  17   7        0.55        2.07     17.97 o 
  -4  18   7        0.02       -8.32      8.99 o 
  -3  18   7        0.13        7.86      8.59 o 
  -2  18   7        0.78        0.86      4.20 o 
  -1  18   7        1.41       -4.91      4.91 o 
   0  18   7        0.00        9.49      7.23 o 
   1  18   7        0.64       10.60      7.98 o 
   2  18   7        9.27        4.69      6.59 o 
   3  18   7        0.90        2.58      4.38 o 
 -13   0   8        4.79       14.57      8.88 o 
 -12   0   8       41.10       33.82     16.56 o 
 -11   0   8       40.17       62.74     22.52 o 
 -10   0   8      137.38      130.42     29.31 o 
  -9   0   8      804.63      856.85     73.27 o 
  -8   0   8       75.51      108.27     24.35 o 
  -7   0   8        6.33       18.97      7.79 o 
  -6   0   8       23.78       11.18      5.77 o 
  -5   0   8       30.16       41.72     14.17 o 
  -4   0   8      262.19      262.70     30.20 o 
  -3   0   8      350.69      347.75     32.53 o 
  -2   0   8       73.36       70.95     14.31 o 
  -1   0   8      121.06      134.00     12.80 o 
   0   0   8     1240.73     1224.15     36.88 o 
   1   0   8      225.62      210.95     13.10 o 
   2   0   8      229.28      237.35     30.30 o 
   3   0   8      297.30      276.76     34.24 o 
   4   0   8      120.30      139.16     24.98 o 
   5   0   8      433.92      387.98     23.69 o 
   6   0   8       50.69       36.03      9.46 o 
   7   0   8      168.08      199.08     17.55 o 
   8   0   8       21.04       21.57     11.36 o 
   9   0   8        0.43       -6.00      6.16 o 
  10   0   8      119.81      139.09     32.06 o 
  11   0   8       33.10       33.66     16.63 o 
 -13   1   8       19.37       27.57     19.39 o 
 -12   1   8       51.92       56.90     15.31 o 
 -11   1   8       26.83       19.89      5.84 o 
 -10   1   8        6.89        0.72      7.51 o 
  -9   1   8      220.98      274.50     29.37 o 
  -8   1   8      294.15      341.31     50.18 o 
  -7   1   8      381.42      406.01     32.13 o 
  -6   1   8      228.14      241.61     23.38 o 
  -5   1   8      501.36      542.03     32.89 o 
  -4   1   8      236.77      259.12     16.10 o 
  -3   1   8      137.62      134.13     11.26 o 
  -2   1   8      199.36      207.74     14.05 o 
  -1   1   8      697.46      724.98     19.26 o 
   0   1   8      147.18      136.06      7.19 o 
   1   1   8        5.07        3.78      1.55 o 
   2   1   8       65.22       70.65      5.27 o 
   3   1   8      606.08      550.38     40.13 o 
   4   1   8        6.50        5.53      3.00 o 
   5   1   8        0.00        4.89      3.26 o 
   6   1   8       20.41        9.37      4.11 o 
   7   1   8        2.21        0.18      1.90 o 
   8   1   8       38.29       39.19      7.69 o 
   9   1   8        1.68        5.16      4.81 o 
  10   1   8       14.43       23.07     10.06 o 
  11   1   8        1.31       -4.85     12.12 o 
 -13   2   8        9.82        2.45     22.46 o 
 -12   2   8       19.21       23.38     14.33 o 
 -11   2   8       31.60       41.97     12.90 o 
 -10   2   8        0.05        3.72      4.43 o 
  -9   2   8       21.61       20.92      6.60 o 
  -8   2   8        7.91       -1.25      4.76 o 
  -7   2   8       16.79       12.66      5.58 o 
  -6   2   8       25.72       14.30      3.92 o 
  -5   2   8       36.11       38.71      6.12 o 
  -4   2   8       15.95       20.06      4.50 o 
  -3   2   8        0.25        1.40      2.15 o 
  -2   2   8      146.96      156.20      8.58 o 
  -1   2   8      185.46      183.56      9.84 o 
   0   2   8      158.19      152.89      7.39 o 
   1   2   8       31.96       31.58      2.63 o 
   2   2   8      110.37      107.63      7.47 o 
   3   2   8       87.42       91.31      7.88 o 
   4   2   8      245.84      220.63     11.27 o 
   5   2   8      175.07      176.84     12.16 o 
   6   2   8       11.27        9.48      4.18 o 
   7   2   8       81.22       85.47     10.11 o 
   8   2   8        1.28       -0.35      3.96 o 
   9   2   8        5.40        0.80      2.99 o 
  10   2   8        2.02       -1.63      9.49 o 
  11   2   8        5.35        2.67      4.42 o 
 -13   3   8        0.06        4.68      7.66 o 
 -12   3   8       11.69       29.38     10.82 o 
 -11   3   8        4.39       -0.06      4.58 o 
 -10   3   8       17.77       12.36      7.20 o 
  -9   3   8        2.73       22.44      8.92 o 
  -8   3   8      125.15      114.29     11.48 o 
  -7   3   8      116.99      106.39      9.40 o 
  -6   3   8       26.35       25.37      3.92 o 
  -5   3   8        0.33        0.00      1.81 o 
  -4   3   8       76.89       81.16      8.67 o 
  -3   3   8       73.33       64.53      6.64 o 
  -2   3   8        1.39        0.24      1.33 o 
  -1   3   8        5.59        6.43      1.67 o 
   0   3   8      254.97      267.30     10.05 o 
   1   3   8      769.84      750.24     20.69 o 
   2   3   8       45.75       47.75      5.48 o 
   3   3   8      155.20      170.69     12.24 o 
   4   3   8       38.24       33.83      5.11 o 
   5   3   8       98.02       87.41      7.98 o 
   6   3   8      165.49      140.68     14.10 o 
   7   3   8       18.36       21.50      5.33 o 
   8   3   8       16.00       20.69      7.40 o 
   9   3   8       10.88       15.00      6.78 o 
  10   3   8       14.96       26.50     10.25 o 
 -12   4   8       23.77        5.33     14.55 o 
 -11   4   8       37.84       39.30     12.40 o 
 -10   4   8       69.27       76.19     17.36 o 
  -9   4   8      247.56      232.26     27.44 o 
  -8   4   8       29.94       32.84      9.44 o 
  -7   4   8       33.84       20.71      5.54 o 
  -6   4   8      116.99      121.12      7.53 o 
  -5   4   8      214.92      198.79     10.62 o 
  -4   4   8       22.06       20.82      4.05 o 
  -3   4   8       13.25       17.12      4.68 o 
  -2   4   8        2.98        1.09      1.76 o 
  -1   4   8       22.91       25.51      4.13 o 
   0   4   8      336.12      332.51     12.73 o 
   1   4   8      177.10      162.64      6.06 o 
   2   4   8      327.35      326.41     15.14 o 
   3   4   8        5.76       10.91      3.56 o 
   4   4   8        3.85        8.49      3.24 o 
   5   4   8      153.92      156.68     11.46 o 
   6   4   8      183.84      185.59     16.61 o 
   7   4   8       55.08       66.17     11.50 o 
   8   4   8       14.62        4.38      5.33 o 
   9   4   8       21.80       17.46      8.31 o 
  10   4   8       20.28       49.50     19.80 o 
 -12   5   8        0.24       -5.18     18.55 o 
 -11   5   8        1.05       -1.77      5.99 o 
 -10   5   8       36.34       53.59     13.25 o 
  -9   5   8       99.44      115.70     19.37 o 
  -8   5   8        0.39        7.58      9.26 o 
  -7   5   8      119.26      114.12     23.35 o 
  -6   5   8      108.28       89.12     19.99 o 
  -5   5   8      207.30      185.67     17.20 o 
  -4   5   8      359.66      345.69     21.47 o 
  -3   5   8       35.12       45.89     18.79 o 
  -2   5   8        1.82       -0.63      2.08 o 
  -1   5   8      563.30      548.37     23.81 o 
   0   5   8      490.15      481.64     13.59 o 
   1   5   8        4.63        4.16      0.97 o 
   2   5   8       92.55       95.99      7.34 o 
   3   5   8      471.76      447.58     16.31 o 
   4   5   8       24.11       27.24      6.03 o 
   5   5   8       65.60       70.52      8.02 o 
   6   5   8       39.82       52.38      8.97 o 
   7   5   8        0.02       -1.07      5.99 o 
   8   5   8       10.99       18.63      7.02 o 
   9   5   8        0.02       17.24      8.80 o 
  10   5   8        3.09       -4.74      7.31 o 
 -12   6   8       52.26       58.76     16.97 o 
 -11   6   8       32.05       30.58     11.83 o 
 -10   6   8        1.15        2.67      9.41 o 
  -9   6   8       28.65       42.89     20.43 o 
  -8   6   8       47.53       57.87     18.85 o 
  -7   6   8       10.01       -1.06      5.57 o 
  -6   6   8       13.58       16.45      5.51 o 
  -5   6   8       40.17       37.15      7.46 o 
  -4   6   8      270.10      268.44     18.24 o 
  -3   6   8        0.43        0.11      1.55 o 
  -2   6   8       49.62       44.88      5.20 o 
  -1   6   8       69.10       88.58      7.87 o 
   0   6   8       51.86       52.56      4.12 o 
   1   6   8       11.06       13.02      1.97 o 
   2   6   8      121.58      103.62      7.71 o 
   3   6   8      373.44      380.98     15.52 o 
   4   6   8      547.15      546.38     26.47 o 
   5   6   8      117.79      137.25     11.47 o 
   6   6   8        5.46        1.55      2.70 o 
   7   6   8       86.99       98.32     16.29 o 
   8   6   8       10.47        9.53      4.38 o 
   9   6   8        0.25        2.99      3.67 o 
  10   6   8        3.63        1.99      4.92 o 
 -12   7   8        2.30        3.99      6.06 o 
 -11   7   8        2.03       11.03     12.25 o 
 -10   7   8       34.85       25.24     12.39 o 
  -9   7   8       24.79        3.01      5.17 o 
  -8   7   8       26.21       28.23     12.78 o 
  -7   7   8       20.33       11.81      4.66 o 
  -6   7   8       18.34       19.26      6.11 o 
  -5   7   8       72.10       69.33     10.04 o 
  -4   7   8       31.30       29.06      5.53 o 
  -3   7   8      916.25      768.96     60.39 o 
  -2   7   8      111.55       88.16     18.84 o 
  -1   7   8      278.48      271.25     14.14 o 
   0   7   8        3.46        0.01      1.24 o 
   1   7   8      419.16      407.08     14.07 o 
   2   7   8       30.68       26.87      3.81 o 
   3   7   8       19.74       21.30      3.62 o 
   4   7   8       37.39       35.41      5.59 o 
   5   7   8        0.97        2.76      3.88 o 
   6   7   8       19.54       29.11      9.25 o 
   7   7   8       26.07       26.20     15.41 o 
   8   7   8        5.54       -0.84      8.84 o 
   9   7   8       19.52       21.58      9.69 o 
  10   7   8        8.01       28.48     16.13 o 
 -12   8   8       11.50       11.41     11.92 o 
 -11   8   8        1.38       -4.32      6.96 o 
 -10   8   8        5.95       -1.97      6.74 o 
  -9   8   8        7.92       -0.73      4.73 o 
  -8   8   8        3.67       -2.04      4.87 o 
  -7   8   8        0.97      -10.70     10.70 o 
  -6   8   8      107.67       93.01     23.25 o 
  -5   8   8      175.88      182.16     31.15 o 
  -4   8   8       13.05       20.76      9.68 o 
  -3   8   8      250.13      238.70     32.55 o 
  -2   8   8        7.72        7.03      1.71 o 
  -1   8   8       42.09       36.12      7.46 o 
   0   8   8       70.67       72.17      7.39 o 
   1   8   8      215.39      212.77     11.66 o 
   2   8   8       69.77       73.15     11.02 o 
   3   8   8       26.70       25.46      5.43 o 
   4   8   8      104.14      106.78     17.13 o 
   5   8   8       68.23       71.77     15.37 o 
   6   8   8      104.60      127.92     29.26 o 
   7   8   8        2.93       -7.24      7.66 o 
   8   8   8       34.60       40.31     16.25 o 
   9   8   8       59.55       90.26     19.85 o 
 -11   9   8       33.40       22.77     18.50 o 
 -10   9   8       23.09       11.35      8.94 o 
  -9   9   8       24.29       22.98     13.61 o 
  -8   9   8       28.65       19.08     12.39 o 
  -7   9   8       15.02       20.55     12.66 o 
  -6   9   8       37.03       76.79     21.33 o 
  -5   9   8       95.72      125.78     25.91 o 
  -4   9   8        1.37        4.68      5.73 o 
  -3   9   8       56.60       75.18     19.54 o 
  -2   9   8       97.94       94.09      9.76 o 
  -1   9   8       49.90       51.40      9.52 o 
   0   9   8       52.61       49.22      6.46 o 
   1   9   8      464.73      448.68     20.06 o 
   2   9   8       21.71       13.52      4.95 o 
   3   9   8      140.38      146.99      9.96 o 
   4   9   8       35.07       45.98     11.70 o 
   5   9   8        3.82       -1.05      4.98 o 
   6   9   8        3.14       -1.44      3.79 o 
   7   9   8        0.58       11.81      9.82 o 
   8   9   8        6.26        6.83      6.57 o 
   9   9   8        0.65        6.83      6.98 o 
 -11  10   8        1.33        5.55     10.15 o 
 -10  10   8        0.59       18.65      9.97 o 
  -9  10   8        0.22       20.74     10.87 o 
  -8  10   8       14.25       25.86     13.53 o 
  -7  10   8       18.54        9.19      7.86 o 
  -6  10   8       27.78       45.27     16.11 o 
  -5  10   8        8.93        5.95      6.22 o 
  -4  10   8        3.86        7.46      8.42 o 
  -3  10   8       14.29       10.59      6.31 o 
  -2  10   8        0.02        0.38      1.87 o 
  -1  10   8        5.52        1.49      1.65 o 
   0  10   8       15.85       18.44      7.24 o 
   1  10   8        4.15        0.94      2.91 o 
   2  10   8       33.03       34.27      5.59 o 
   3  10   8      104.84      104.05     13.66 o 
   4  10   8      119.24      138.65     20.49 o 
   5  10   8        0.03       -2.88      5.17 o 
   6  10   8        0.69       -4.03      9.37 o 
   7  10   8        0.03        6.85      6.03 o 
   8  10   8        3.15       -5.42      5.42 o 
   9  10   8       14.89       19.77     11.16 o 
 -10  11   8        0.16        6.51      8.05 o 
  -9  11   8        3.44        0.09      7.69 o 
  -8  11   8        2.19        7.37      4.46 o 
  -7  11   8       33.81       21.01     11.04 o 
  -6  11   8       21.77       19.15     11.71 o 
  -5  11   8        0.37       -4.07      6.07 o 
  -4  11   8        9.77       11.21      8.37 o 
  -3  11   8        5.84        8.69      6.45 o 
  -2  11   8        9.78       12.27      4.51 o 
  -1  11   8        3.01        3.36      1.87 o 
   0  11   8        9.89       11.13      2.99 o 
   1  11   8        2.63        0.72      7.13 o 
   2  11   8      135.33      134.47     15.92 o 
   3  11   8       96.32       97.43     13.46 o 
   4  11   8       61.40       59.31     13.28 o 
   5  11   8       13.17       32.87     10.73 o 
   6  11   8        0.09       -0.29      7.98 o 
   7  11   8       16.82       12.01      9.31 o 
   8  11   8        4.58       17.37     12.49 o 
 -10  12   8        0.04       -4.99      7.26 o 
  -9  12   8        8.89        9.03      9.40 o 
  -8  12   8       16.02       20.67     13.67 o 
  -7  12   8        0.97      -13.47     13.47 o 
  -6  12   8        1.49       -5.24      6.42 o 
  -5  12   8        0.69        7.17      7.44 o 
  -4  12   8       40.09       63.83     19.31 o 
  -3  12   8        0.72       -1.25      4.51 o 
  -2  12   8        0.21        0.03      5.62 o 
  -1  12   8        8.51       14.37     16.60 o 
   0  12   8       10.77       16.54      8.06 o 
   1  12   8       10.34       14.92      5.92 o 
   2  12   8        4.62        3.33      3.87 o 
   3  12   8        2.81       -5.32      5.32 o 
   4  12   8       35.85       29.38     10.25 o 
   5  12   8        5.52        6.70      8.09 o 
   6  12   8        0.53       -1.91      4.56 o 
   7  12   8        3.56        5.93      9.83 o 
   8  12   8        0.99       -8.42      8.76 o 
  -9  13   8       18.04       21.00     17.46 o 
  -8  13   8       10.12        1.76      5.29 o 
  -7  13   8       13.32       25.01     13.89 o 
  -6  13   8       18.75        5.31      6.53 o 
  -5  13   8       16.76       28.45     15.35 o 
  -4  13   8        1.56        1.03      5.48 o 
  -3  13   8       58.18       66.70     20.67 o 
  -2  13   8       10.41       14.72     10.67 o 
  -1  13   8        2.57        4.74      3.93 o 
   0  13   8        6.70       10.02     10.93 o 
   1  13   8       28.86       30.37     21.42 o 
   2  13   8        6.79       18.80      7.25 o 
   3  13   8        3.89        6.62      3.57 o 
   4  13   8        0.03       -4.19      4.19 o 
   5  13   8        3.92        3.81      3.41 o 
   6  13   8        0.03       -6.20      6.20 o 
   7  13   8        0.28       12.34     11.31 o 
  -8  14   8        1.00      -11.00     11.00 o 
  -7  14   8        0.10      -10.94     10.94 o 
  -6  14   8        4.11       26.51     14.55 o 
  -5  14   8        2.50       -5.99      5.99 o 
  -4  14   8       53.35       63.22     22.33 o 
  -3  14   8       25.41        4.82      7.23 o 
  -2  14   8       13.80       12.57      8.90 o 
  -1  14   8        1.45       10.11     19.85 o 
   0  14   8        0.65        3.18      4.61 o 
   1  14   8       91.25      129.56     21.10 o 
   2  14   8       26.50       50.61     11.18 o 
   3  14   8        8.15        9.51      5.56 o 
   4  14   8       18.99       20.89      9.74 o 
   5  14   8        0.52       10.03      6.87 o 
   6  14   8        3.32        3.55      8.58 o 
  -7  15   8       30.43       59.92     22.12 o 
  -6  15   8       21.48       15.39     12.78 o 
  -5  15   8       24.20       30.15     15.38 o 
  -4  15   8       17.39       31.54     16.39 o 
  -3  15   8       64.38       46.71     19.08 o 
  -2  15   8       47.53       57.02     20.30 o 
  -1  15   8       11.83        6.50      5.96 o 
   0  15   8        8.05        9.41      5.79 o 
   1  15   8       79.83      125.42     21.86 o 
   2  15   8       37.59       43.89     10.87 o 
   3  15   8       36.47       50.15     11.79 o 
   4  15   8       11.79       11.47     11.77 o 
   5  15   8        7.44        7.11      6.04 o 
  -6  16   8        8.53       30.80     17.47 o 
  -5  16   8        5.06        4.39      5.03 o 
  -4  16   8        2.35      -10.15     10.15 o 
  -3  16   8        1.69       -7.42      7.92 o 
  -2  16   8        3.73        4.60      4.54 o 
  -1  16   8        2.80        0.29     18.33 o 
   0  16   8       44.34       44.08     13.99 o 
   1  16   8        7.95       15.10      8.37 o 
   2  16   8        0.02        3.39      4.15 o 
   3  16   8       14.60       13.51      6.01 o 
   4  16   8        0.68       -6.29     13.25 o 
  -5  17   8       24.35       20.70     13.48 o 
  -4  17   8       29.15       51.84     20.79 o 
  -3  17   8        0.14      -12.95     12.95 o 
  -2  17   8        1.85       -5.31      6.97 o 
  -1  17   8        0.16        1.63      4.38 o 
   0  17   8        8.73        2.97      4.40 o 
   1  17   8       11.44       -0.39      4.86 o 
   2  17   8        0.62        9.18     10.42 o 
   3  17   8        0.98       -0.52      2.32 o 
  -2  18   8        4.41        8.48      7.27 o 
  -1  18   8        2.59       -4.10      9.06 o 
   0  18   8        0.54        4.34      4.94 o 
 -12   1   9        4.98       -5.78     10.01 o 
 -11   1   9       47.75       39.48     13.19 o 
 -10   1   9        7.68        4.86      5.67 o 
  -9   1   9      101.82      114.95     19.28 o 
  -8   1   9       24.62       23.46      8.40 o 
  -7   1   9      221.91      220.24     42.24 o 
  -6   1   9       69.79       66.40      9.13 o 
  -5   1   9      142.60      139.59     15.37 o 
  -4   1   9        0.34       -0.04      2.12 o 
  -3   1   9       77.76       85.85      9.72 o 
  -2   1   9        0.83        0.90      2.35 o 
  -1   1   9      832.28      836.93     20.16 o 
   0   1   9      785.31      777.67     18.12 o 
   1   1   9       25.49       31.88      3.81 o 
   2   1   9      164.89      170.15     20.74 o 
   3   1   9      270.46      279.62     25.91 o 
   4   1   9      384.09      371.77     30.97 o 
   5   1   9       23.41       14.81      4.93 o 
   6   1   9        8.56        7.16      3.40 o 
   7   1   9       49.02       57.52      9.17 o 
   8   1   9       33.89       43.07     11.91 o 
   9   1   9       18.65       18.39      8.86 o 
  10   1   9        0.75        0.83      5.46 o 
 -12   2   9       30.23       34.81     12.78 o 
 -11   2   9        1.61       -1.40      8.15 o 
 -10   2   9        0.56        1.00     10.35 o 
  -9   2   9       72.04       69.78     17.53 o 
  -8   2   9      161.25      189.29     40.41 o 
  -7   2   9      166.56      188.88     19.73 o 
  -6   2   9      122.93      147.30     12.71 o 
  -5   2   9        1.76        2.01      1.94 o 
  -4   2   9        2.10        0.12      2.52 o 
  -3   2   9      662.37      716.26     28.47 o 
  -2   2   9       45.12       38.54      5.52 o 
  -1   2   9       77.37       75.38      6.02 o 
   0   2   9      235.59      220.75      9.37 o 
   1   2   9     1688.05     1729.91     36.97 o 
   2   2   9      640.69      622.14     18.53 o 
   3   2   9       79.81       67.93      7.24 o 
   4   2   9      225.19      243.29     11.08 o 
   5   2   9       26.37       18.29      4.83 o 
   6   2   9       31.02       28.31      6.33 o 
   7   2   9      153.25      165.99     14.30 o 
   8   2   9       49.44       54.16     13.47 o 
   9   2   9        2.89       -5.09      8.65 o 
  10   2   9       15.04       11.79      6.96 o 
 -12   3   9        0.40        4.62      7.23 o 
 -11   3   9        0.48       -1.21      4.32 o 
 -10   3   9        0.74       -6.53      6.53 o 
  -9   3   9       59.83       64.36     14.94 o 
  -8   3   9       36.74       38.00      5.68 o 
  -7   3   9       86.67       94.05      9.43 o 
  -6   3   9       84.13       70.42      9.44 o 
  -5   3   9      166.74      144.79     12.24 o 
  -4   3   9      325.62      362.52     19.30 o 
  -3   3   9      323.93      328.12     16.12 o 
  -2   3   9       25.65       16.45      4.07 o 
  -1   3   9      109.08      108.46      6.85 o 
   0   3   9     1008.73      989.93     20.17 o 
   1   3   9      192.97      206.38     12.16 o 
   2   3   9       24.86       29.39      4.84 o 
   3   3   9      293.21      277.89     22.10 o 
   4   3   9      105.62       95.83      8.18 o 
   5   3   9       53.59       68.83     10.07 o 
   6   3   9        2.35       -0.87      2.89 o 
   7   3   9        1.88        3.24      3.09 o 
   8   3   9       19.00       18.46      9.09 o 
   9   3   9       28.84       38.15     12.03 o 
  10   3   9        4.13        4.98      5.66 o 
 -12   4   9        2.15       -1.71      6.72 o 
 -11   4   9       20.42       24.24     11.35 o 
 -10   4   9       21.80        5.08      6.27 o 
  -9   4   9        5.42        2.76      6.40 o 
  -8   4   9       70.24       74.74     14.96 o 
  -7   4   9       62.16       83.16     15.70 o 
  -6   4   9      103.84       97.07      7.66 o 
  -5   4   9       69.20       59.59      7.43 o 
  -4   4   9      136.77      135.17     11.57 o 
  -3   4   9      169.41      172.11     11.61 o 
  -2   4   9      119.56      120.32     11.17 o 
  -1   4   9      137.38      123.53     11.94 o 
   0   4   9      168.04      167.93      9.00 o 
   1   4   9        0.59        2.35      2.00 o 
   2   4   9      153.76      159.58     12.18 o 
   3   4   9        8.16       17.30      5.58 o 
   4   4   9        0.27        2.49      1.90 o 
   5   4   9      176.70      211.48     17.60 o 
   6   4   9        0.21        4.57      5.02 o 
   7   4   9       40.78       59.08     11.30 o 
   8   4   9       32.05       35.74      7.03 o 
   9   4   9       36.46       40.74     12.05 o 
 -12   5   9       17.65       12.00     17.02 o 
 -11   5   9       88.07      121.88     31.83 o 
 -10   5   9      112.25      129.45     21.98 o 
  -9   5   9      162.19      154.33     23.14 o 
  -8   5   9       38.64       50.85     12.30 o 
  -7   5   9       10.18       13.04     16.14 o 
  -6   5   9       72.99       77.60     10.46 o 
  -5   5   9       30.00       19.55      6.14 o 
  -4   5   9       13.31       12.05      3.33 o 
  -3   5   9       23.94       30.49      8.97 o 
  -2   5   9       74.89       80.19      9.49 o 
  -1   5   9        8.78       12.51      3.28 o 
   0   5   9       70.64       62.29      4.61 o 
   1   5   9        2.58        0.16      1.75 o 
   2   5   9      245.40      245.77     12.30 o 
   3   5   9       67.31       71.73      7.58 o 
   4   5   9       66.48       51.42      6.54 o 
   5   5   9       40.29       45.66      8.27 o 
   6   5   9        1.26       -1.31      2.24 o 
   7   5   9        8.76       17.33      5.67 o 
   8   5   9        3.41        8.84      7.13 o 
   9   5   9        4.14        5.56      5.86 o 
 -12   6   9        2.88       -5.72     11.07 o 
 -11   6   9        2.39       10.75      7.85 o 
 -10   6   9        6.22        7.70      5.38 o 
  -9   6   9       25.19       34.82     11.53 o 
  -8   6   9       10.47        7.97      4.39 o 
  -7   6   9        0.11       -3.21      9.09 o 
  -6   6   9        4.26        3.73      1.78 o 
  -5   6   9       59.61       75.78     53.55 o 
  -4   6   9        2.16        0.95      2.66 o 
  -3   6   9        2.12       33.87     17.59 o 
  -2   6   9       73.50       89.62     19.68 o 
  -1   6   9      369.88      369.44     16.72 o 
   0   6   9       12.41       21.84      2.72 o 
   1   6   9      352.85      355.99      9.95 o 
   2   6   9      147.99      135.64      9.29 o 
   3   6   9       37.62       29.77      5.37 o 
   4   6   9        6.94        4.69      3.79 o 
   5   6   9       31.78       22.35      6.89 o 
   6   6   9      146.89      178.09     16.94 o 
   7   6   9       13.28       -0.93      3.21 o 
   8   6   9        0.03       -1.45      3.35 o 
   9   6   9        5.87        9.77      7.11 o 
 -11   7   9        7.55       14.34      8.00 o 
 -10   7   9       14.21       18.54      9.33 o 
  -9   7   9       13.25        6.29      7.93 o 
  -8   7   9        3.63       -8.12      8.12 o 
  -7   7   9        1.34      -13.53     13.53 o 
  -6   7   9        0.37        0.35      4.79 o 
  -5   7   9        0.61       -0.14      9.14 o 
  -4   7   9       70.79       63.93      8.47 o 
  -3   7   9        3.56        6.89      7.55 o 
  -2   7   9      202.15      223.81     30.87 o 
  -1   7   9       89.03       96.90      9.89 o 
   0   7   9      156.91      151.58     10.69 o 
   1   7   9      509.79      480.73     10.29 o 
   2   7   9      273.84      261.74     12.67 o 
   3   7   9        1.64        0.78      1.78 o 
   4   7   9        1.18       -4.27      4.27 o 
   5   7   9       32.41       35.47      7.50 o 
   6   7   9       20.88       35.60     14.75 o 
   7   7   9       14.16       22.11      9.86 o 
   8   7   9       10.19        9.16      5.80 o 
   9   7   9        1.80        5.89      3.94 o 
 -11   8   9        3.19        8.13      5.06 o 
 -10   8   9        3.59       11.35     10.43 o 
  -9   8   9        3.19        3.50      5.32 o 
  -8   8   9       47.32       41.77     17.36 o 
  -7   8   9        3.40        2.22      3.46 o 
  -6   8   9        0.80       -3.60      5.97 o 
  -5   8   9       80.61      106.76     24.38 o 
  -4   8   9       14.38       26.80     12.09 o 
  -3   8   9      246.94      276.57     36.41 o 
  -2   8   9        6.12        8.67      6.73 o 
  -1   8   9        2.71        6.65      3.52 o 
   0   8   9       65.19       63.09      7.05 o 
   1   8   9       46.91       40.51      5.40 o 
   2   8   9        5.68        6.19      4.62 o 
   3   8   9       10.44        9.69      3.95 o 
   4   8   9        1.77       -1.17      7.51 o 
   5   8   9       16.69       27.55      9.08 o 
   6   8   9        5.66        1.12      2.76 o 
   7   8   9        0.02       10.02      7.00 o 
   8   8   9        0.89       -0.93     10.09 o 
 -11   9   9       30.31       17.33     17.71 o 
 -10   9   9       66.32       56.77     22.50 o 
  -9   9   9       22.20       -8.05      8.05 o 
  -8   9   9       53.11       46.69     19.42 o 
  -7   9   9       13.38       22.31     10.75 o 
  -6   9   9       19.12       27.45     13.56 o 
  -5   9   9       24.79       24.17     13.18 o 
  -4   9   9        5.94       -4.87      7.12 o 
  -3   9   9        1.37       31.27     13.83 o 
  -2   9   9       24.41       23.18      4.91 o 
  -1   9   9      117.78      113.04     14.51 o 
   0   9   9       85.12       92.40      8.98 o 
   1   9   9        7.38        5.94      3.71 o 
   2   9   9       56.14       76.81     11.43 o 
   3   9   9        0.75        0.92      4.63 o 
   4   9   9        0.00       -2.33      3.93 o 
   5   9   9        2.59       -6.12      6.12 o 
   6   9   9        3.11       -1.15      2.89 o 
   7   9   9        0.01       -5.32      5.32 o 
   8   9   9        1.25       -5.47      5.47 o 
 -10  10   9        4.75       35.17     16.35 o 
  -9  10   9       10.46        0.98     11.28 o 
  -8  10   9        0.30        1.00      7.05 o 
  -7  10   9        0.40       -1.71      8.99 o 
  -6  10   9        0.54      -10.27     10.27 o 
  -5  10   9      148.00      139.87     28.25 o 
  -4  10   9        3.61       -7.20      7.20 o 
  -3  10   9       12.43       22.14     12.52 o 
  -2  10   9       16.00        0.55      6.41 o 
  -1  10   9       51.99       59.90      8.26 o 
   0  10   9        1.14       -6.20      6.20 o 
   1  10   9        0.18        7.67      3.98 o 
   2  10   9       25.32       30.18      7.94 o 
   3  10   9       24.31       21.07      6.32 o 
   4  10   9        7.79       17.68      7.68 o 
   5  10   9       33.92       46.96     13.35 o 
   6  10   9       31.27       48.35     25.39 o 
   7  10   9        0.66        7.04     10.66 o 
   8  10   9        0.47       -2.93      5.29 o 
 -10  11   9       11.20        7.05     12.23 o 
  -9  11   9        9.04       15.69     11.52 o 
  -8  11   9        0.01        2.87     11.12 o 
  -7  11   9       22.77       43.57     15.98 o 
  -6  11   9        5.81        4.74      6.77 o 
  -5  11   9       11.10        6.65      6.16 o 
  -4  11   9      270.24      294.21     41.83 o 
  -3  11   9       58.35       63.70     19.68 o 
  -2  11   9       76.99       75.09     20.72 o 
  -1  11   9       42.58       32.57     12.62 o 
   0  11   9        0.36       -4.92      4.92 o 
   1  11   9      136.84      149.64     18.72 o 
   2  11   9       98.44      102.95     14.25 o 
   3  11   9        2.33       -1.26      3.91 o 
   4  11   9        4.87        0.62      6.04 o 
   5  11   9        0.13        6.06      6.43 o 
   6  11   9        6.32        8.95      7.17 o 
   7  11   9       30.47       38.34     11.29 o 
  -9  12   9        4.55       21.31     14.96 o 
  -8  12   9       51.66       83.20     25.61 o 
  -7  12   9       38.56       27.02     14.49 o 
  -6  12   9        0.00       -1.05      7.90 o 
  -5  12   9       15.77        0.35      3.20 o 
  -4  12   9       32.49       30.57     14.09 o 
  -3  12   9        0.68       -4.97      5.20 o 
  -2  12   9       22.36       11.55      7.18 o 
  -1  12   9      125.75      140.53     28.02 o 
   0  12   9       18.85       21.73     18.46 o 
   1  12   9       11.18        5.86      5.16 o 
   2  12   9       23.58       29.87      7.72 o 
   3  12   9       62.60       78.59     12.89 o 
   4  12   9        4.40        4.19      5.79 o 
   5  12   9        1.70       -4.09      4.87 o 
   6  12   9       21.50       29.62     10.97 o 
   7  12   9        5.38        3.90      5.68 o 
  -8  13   9        5.61       -8.12      8.76 o 
  -7  13   9       17.84       20.70     13.82 o 
  -6  13   9       49.03       56.18     20.17 o 
  -5  13   9       14.57       21.68     14.08 o 
  -4  13   9        0.03       -0.04      7.04 o 
  -3  13   9        9.65        1.26      4.57 o 
  -2  13   9        1.56       12.16     10.48 o 
  -1  13   9        0.12       -6.90      6.90 o 
   0  13   9        1.91        1.60      3.26 o 
   1  13   9       12.10       -0.71      3.58 o 
   2  13   9        2.03       -4.12      4.87 o 
   3  13   9        0.21        5.45      3.18 o 
   4  13   9        0.82        1.25      6.38 o 
   5  13   9        0.59        3.30      4.10 o 
   6  13   9        0.51        4.27      7.97 o 
  -7  14   9       21.35       23.03     14.75 o 
  -6  14   9       18.29       15.94     10.92 o 
  -5  14   9        1.01       -1.66     10.61 o 
  -4  14   9        6.20        6.33      7.71 o 
  -3  14   9        8.31        4.02      8.50 o 
  -2  14   9        2.15        7.86      9.94 o 
  -1  14   9        0.39       -1.92      7.44 o 
   0  14   9        4.52        1.52      2.89 o 
   1  14   9        0.68        4.94      4.77 o 
   2  14   9        9.53        4.49      3.03 o 
   3  14   9        1.21       -0.55      3.92 o 
   4  14   9        5.11       -4.01     15.32 o 
   5  14   9        1.59       -3.42     12.66 o 
  -6  15   9        0.34       -9.17      9.17 o 
  -5  15   9        4.20       12.91      9.95 o 
  -4  15   9        0.26        6.03      6.35 o 
  -3  15   9        3.93       -6.16      7.44 o 
  -2  15   9        0.15      -10.78     10.78 o 
  -1  15   9        0.65       -2.20      6.25 o 
   0  15   9        0.17       -2.05     13.71 o 
   1  15   9        2.15       10.73      7.22 o 
   2  15   9        0.00       -1.05      3.93 o 
   3  15   9        1.49       -2.55      8.08 o 
   4  15   9        1.26      -10.39     12.75 o 
  -5  16   9        3.92       21.55     14.98 o 
  -4  16   9        0.01      -11.65     13.75 o 
  -3  16   9        0.00        6.96      8.18 o 
  -2  16   9        0.01      -12.46     12.46 o 
  -1  16   9       14.69        7.60     10.38 o 
   0  16   9        0.02        4.32      3.06 o 
   1  16   9        0.70       -2.29      5.69 o 
   2  16   9        1.64       16.60      6.83 o 
  -2  17   9        0.06       -3.79      6.26 o 
  -1  17   9        4.36        2.53      4.65 o 
   0  17   9        1.97        0.46      4.13 o 
 -12   0  10       14.42       18.82     13.18 o 
 -11   0  10        0.12      -14.15     14.15 o 
 -10   0  10       10.67        9.39      9.23 o 
  -9   0  10        0.66       -5.37      5.37 o 
  -8   0  10      104.17       89.31     22.73 o 
  -7   0  10      136.05      123.56     26.90 o 
  -6   0  10      143.43      169.22     23.65 o 
  -5   0  10      350.20      381.28     27.05 o 
  -4   0  10        6.09       11.07      7.12 o 
  -3   0  10      278.96      328.93     24.13 o 
  -2   0  10      758.54      775.90     35.92 o 
  -1   0  10       96.50       95.89      9.89 o 
   0   0  10        2.54        2.85      1.89 o 
   1   0  10      702.09      728.42     26.94 o 
   2   0  10      241.63      295.39     38.43 o 
   3   0  10       18.31       17.80      8.64 o 
   4   0  10       97.79      150.53     29.45 o 
   5   0  10      204.87      245.87     39.32 o 
   6   0  10        7.90        3.26      5.13 o 
   7   0  10        0.34        5.66      7.67 o 
   8   0  10      104.59      125.65     28.52 o 
   9   0  10        8.78       19.98     12.56 o 
 -12   1  10        7.70       15.60     17.45 o 
 -11   1  10        5.81        9.33     13.22 o 
 -10   1  10       44.93       53.64     13.92 o 
  -9   1  10        3.48       16.28      7.90 o 
  -8   1  10       12.74        9.55      7.58 o 
  -7   1  10       77.07      104.30     17.40 o 
  -6   1  10       59.15       51.60     11.62 o 
  -5   1  10        3.44        3.57      3.55 o 
  -4   1  10       31.88       38.25      6.65 o 
  -3   1  10      133.81      152.06     11.76 o 
  -2   1  10      231.89      250.18     14.03 o 
  -1   1  10      132.74      146.43      8.77 o 
   0   1  10      547.56      565.08     17.20 o 
   1   1  10       41.16       43.33      4.12 o 
   2   1  10       24.97       22.52     10.28 o 
   3   1  10        1.56        4.53      4.67 o 
   4   1  10       44.43       42.07     11.10 o 
   5   1  10       50.88       55.18     12.70 o 
   6   1  10       18.92       20.16      8.12 o 
   7   1  10        0.29       -1.91      6.87 o 
   8   1  10        0.07        2.12      4.08 o 
   9   1  10       16.48       15.61      8.18 o 
 -12   2  10        1.54        0.98      3.51 o 
 -11   2  10        2.49        3.51      6.43 o 
 -10   2  10        9.08        2.57     19.30 o 
  -9   2  10      110.88      137.72     21.76 o 
  -8   2  10        8.43        9.42      4.74 o 
  -7   2  10        2.94       -1.68      2.94 o 
  -6   2  10        5.54        8.20      2.94 o 
  -5   2  10        0.14       -2.23      5.64 o 
  -4   2  10       54.00       58.27      8.98 o 
  -3   2  10       99.83      104.29      9.55 o 
  -2   2  10       39.63       47.96      5.75 o 
  -1   2  10       39.33       35.19      4.73 o 
   0   2  10       26.44       42.30      5.90 o 
   1   2  10       39.56       49.00      7.13 o 
   2   2  10       47.89       54.78     11.19 o 
   3   2  10        9.55        9.06      5.13 o 
   4   2  10       11.83        9.38      5.22 o 
   5   2  10       50.86       63.69     12.93 o 
   6   2  10       21.42       17.71      5.21 o 
   7   2  10        0.00       -4.73      7.54 o 
   8   2  10        9.78        3.27     10.18 o 
   9   2  10        8.81        2.47     15.15 o 
 -11   3  10        7.33       -6.36     14.99 o 
 -10   3  10        4.45        3.70      6.12 o 
  -9   3  10       59.71       81.04     17.23 o 
  -8   3  10       69.65       78.59     28.19 o 
  -7   3  10        2.21       -0.89      1.97 o 
  -6   3  10       30.84       29.52     12.75 o 
  -5   3  10       88.72       85.86     10.86 o 
  -4   3  10        1.09        3.77      3.38 o 
  -3   3  10       30.32       30.56      6.72 o 
  -2   3  10      128.78      126.06     10.50 o 
  -1   3  10      346.26      336.35     13.24 o 
   0   3  10      713.68      718.50     17.58 o 
   1   3  10      203.40      212.52     12.85 o 
   2   3  10      140.28      139.23     10.44 o 
   3   3  10        1.28       10.75      9.20 o 
   4   3  10       36.24       51.61     11.13 o 
   5   3  10        0.00       11.73      5.51 o 
   6   3  10        8.51       13.55      4.40 o 
   7   3  10        8.80        1.68      5.01 o 
   8   3  10        3.31        5.03      6.16 o 
   9   3  10        0.01        9.52      7.30 o 
 -11   4  10       17.16       13.73      7.64 o 
 -10   4  10       21.62       31.71     10.87 o 
  -9   4  10        2.92       -1.50     11.43 o 
  -8   4  10        2.36        2.46      8.15 o 
  -7   4  10        0.39        1.44      8.22 o 
  -6   4  10        6.41        5.54      3.04 o 
  -5   4  10        8.85       15.94      4.64 o 
  -4   4  10        0.23       -2.63      2.92 o 
  -3   4  10       24.85       24.80      6.97 o 
  -2   4  10      225.11      281.01     14.17 o 
  -1   4  10      382.78      381.56     14.29 o 
   0   4  10       37.66       28.48      4.23 o 
   1   4  10      135.41      149.09     12.58 o 
   2   4  10       61.16       55.80      7.39 o 
   3   4  10       27.68       29.53      7.95 o 
   4   4  10        3.02       -0.29      4.35 o 
   5   4  10       83.33       95.92     12.64 o 
   6   4  10       39.30       52.23      9.46 o 
   7   4  10       25.10       26.14      7.58 o 
   8   4  10       19.66       10.47     10.75 o 
   9   4  10        1.09        8.44      7.30 o 
 -11   5  10        1.71        7.51     20.64 o 
 -10   5  10        0.55        8.35      9.16 o 
  -9   5  10        2.07        2.39      4.94 o 
  -8   5  10       51.90       42.75     12.14 o 
  -7   5  10       45.88       61.60     13.42 o 
  -6   5  10       32.38       44.17     10.81 o 
  -5   5  10       39.68       44.81      7.34 o 
  -4   5  10        2.07        1.94      5.87 o 
  -3   5  10      415.85      457.09     29.65 o 
  -2   5  10      551.30      607.75     27.66 o 
  -1   5  10       10.60       15.28      3.47 o 
   0   5  10       91.69       80.80      5.50 o 
   1   5  10       33.36       30.24      5.57 o 
   2   5  10        0.28        2.27      1.36 o 
   3   5  10       31.43       35.56      9.82 o 
   4   5  10      106.55      119.69     13.35 o 
   5   5  10      120.18      136.99     14.96 o 
   6   5  10        1.02        9.34      5.78 o 
   7   5  10        2.35       -1.71      2.84 o 
   8   5  10        0.13       -6.16      6.16 o 
 -11   6  10        9.49       21.69      9.24 o 
 -10   6  10       14.53       21.40      9.91 o 
  -9   6  10       47.74       55.65     14.46 o 
  -8   6  10        1.82       -5.29      5.29 o 
  -7   6  10        3.08        0.00      5.74 o 
  -6   6  10       38.00       43.79     11.07 o 
  -5   6  10        0.96        3.80      3.44 o 
  -4   6  10       16.89       18.76      6.54 o 
  -3   6  10      103.11       96.71      9.21 o 
  -2   6  10        7.99       14.39      5.30 o 
  -1   6  10        1.25        2.23      1.90 o 
   0   6  10       47.46       53.64      4.11 o 
   1   6  10       32.70       36.79      5.33 o 
   2   6  10       53.50       55.68      6.57 o 
   3   6  10        4.18       -0.32      1.73 o 
   4   6  10       12.56       30.76      7.02 o 
   5   6  10       51.86       52.89      9.53 o 
   6   6  10       25.98       38.47      8.36 o 
   7   6  10        0.16       -1.37      2.66 o 
   8   6  10       19.90       19.11      6.91 o 
 -11   7  10       19.21       22.28     14.18 o 
 -10   7  10       59.08       92.38     19.83 o 
  -9   7  10       33.84       46.86     14.36 o 
  -8   7  10       28.56       30.32      9.82 o 
  -7   7  10        9.89        0.71      5.79 o 
  -6   7  10       93.82       71.72     20.08 o 
  -5   7  10      230.55      174.49     31.43 o 
  -4   7  10       37.01       33.32     13.25 o 
  -3   7  10        1.67       -2.94      6.72 o 
  -2   7  10       94.31       76.44     12.06 o 
  -1   7  10       40.98       27.84      4.56 o 
   0   7  10      323.00      262.10     26.72 o 
   1   7  10       45.51       37.14      3.99 o 
   2   7  10       79.83       67.99      7.33 o 
   3   7  10       16.84       15.03      3.71 o 
   4   7  10       50.24       47.63     12.05 o 
   5   7  10        0.54        1.09      3.89 o 
   6   7  10       11.43       10.51      6.35 o 
   7   7  10        9.41       13.53      8.15 o 
   8   7  10        4.67       -3.13      5.97 o 
 -10   8  10       14.80       28.70     10.93 o 
  -9   8  10        1.66       -3.67      5.12 o 
  -8   8  10       10.61       10.40     10.18 o 
  -7   8  10        8.99       11.44     10.01 o 
  -6   8  10       27.96       28.12     14.31 o 
  -5   8  10       70.69       51.96     16.89 o 
  -4   8  10       55.35       57.50     17.07 o 
  -3   8  10       58.38       56.11     16.65 o 
  -2   8  10       13.03        8.55      4.13 o 
  -1   8  10      165.64      157.12     39.03 o 
   0   8  10       18.48       18.48      5.06 o 
   1   8  10       22.41       20.64      6.80 o 
   2   8  10        0.10       -1.14      1.70 o 
   3   8  10        0.27        0.43      1.83 o 
   4   8  10       16.47       29.31      9.84 o 
   5   8  10        0.02       -2.22      5.14 o 
   6   8  10       30.69       52.05     14.05 o 
   7   8  10       33.97       22.61      9.44 o 
 -10   9  10        0.00        1.36      4.00 o 
  -9   9  10        5.02       -5.92      7.36 o 
  -8   9  10       38.28       44.46     19.78 o 
  -7   9  10       26.48       34.91     16.76 o 
  -6   9  10       17.35        3.17      3.75 o 
  -5   9  10        0.48       -4.88      6.28 o 
  -4   9  10       43.70       42.33     15.80 o 
  -3   9  10       53.05       54.44     16.95 o 
  -2   9  10        2.30       -7.89      7.89 o 
  -1   9  10       51.08       43.81     15.35 o 
   0   9  10       13.33       28.77     13.13 o 
   1   9  10       27.34        7.77      4.77 o 
   2   9  10        0.47        4.25      3.92 o 
   3   9  10       27.30       29.60      7.74 o 
   4   9  10       42.81       50.32     13.26 o 
   5   9  10       22.48       18.62      7.93 o 
   6   9  10        0.63       -0.92     10.30 o 
   7   9  10        0.51        2.96     12.74 o 
  -9  10  10       11.55        6.18      8.11 o 
  -8  10  10       21.14       23.09     13.74 o 
  -7  10  10       14.80       20.79     12.57 o 
  -6  10  10        0.95        6.18      7.04 o 
  -5  10  10       14.89       31.17     15.96 o 
  -4  10  10      114.15      114.15     26.31 o 
  -3  10  10        0.74       -1.34      3.78 o 
  -2  10  10        4.29        9.08      8.77 o 
  -1  10  10        4.77       22.27     15.53 o 
   0  10  10        8.33        1.87      3.73 o 
   1  10  10       12.08       24.80      7.04 o 
   2  10  10        4.19        1.61      4.81 o 
   3  10  10       19.92       21.41      6.52 o 
   4  10  10        5.75       15.48      8.19 o 
   5  10  10        0.31       -6.73      6.73 o 
   6  10  10        7.56       -3.20      7.99 o 
   7  10  10       12.41        2.31     25.86 o 
  -9  11  10        3.34       10.41     14.05 o 
  -8  11  10        4.02        8.92      8.95 o 
  -7  11  10        0.05       -4.62      6.80 o 
  -6  11  10        0.31       -4.95      6.35 o 
  -5  11  10       14.15        0.38      4.23 o 
  -4  11  10        0.05       -7.46      7.49 o 
  -3  11  10        9.51       -4.18      4.18 o 
  -2  11  10        1.63       13.47     10.12 o 
  -1  11  10        0.22        1.40      3.82 o 
   0  11  10        0.01       -0.75      9.35 o 
   1  11  10        0.15        2.88      5.95 o 
   2  11  10        0.50       -0.22      3.22 o 
   3  11  10        0.22        0.87      2.38 o 
   4  11  10        1.84       -1.18      4.03 o 
   5  11  10        6.61        2.07     17.62 o 
   6  11  10        2.56        3.37      9.46 o 
  -8  12  10        1.99       20.49     13.34 o 
  -7  12  10       15.39       23.35     16.29 o 
  -6  12  10        8.14       11.66      9.44 o 
  -5  12  10        8.86       -2.67      8.45 o 
  -4  12  10       30.42       37.53     17.29 o 
  -3  12  10        7.34        5.30      7.32 o 
  -2  12  10        4.54       -4.25      5.83 o 
  -1  12  10        0.82       -3.85      3.85 o 
   0  12  10        0.31       -7.07      7.07 o 
   1  12  10        6.40        1.23      3.52 o 
   2  12  10        0.07       -1.04      4.43 o 
   3  12  10        0.28        2.62      4.09 o 
   4  12  10        0.00        7.22      6.09 o 
   5  12  10        0.22        6.76      9.21 o 
  -7  13  10       13.43       24.03     14.17 o 
  -6  13  10        7.66      -12.47     12.47 o 
  -5  13  10        8.83       18.19     13.91 o 
  -4  13  10        8.43        5.54      7.03 o 
  -3  13  10        3.63       16.77     11.88 o 
  -2  13  10        4.74       12.39      9.85 o 
  -1  13  10        1.63       11.45      8.23 o 
   0  13  10        1.01        1.06      8.03 o 
   1  13  10        0.44        3.76      4.29 o 
   2  13  10        4.42        6.27      2.89 o 
   3  13  10        8.70        4.61      4.16 o 
   4  13  10        5.27        2.58      4.28 o 
  -6  14  10       17.14        8.22     12.17 o 
  -5  14  10        3.18       26.66     13.64 o 
  -4  14  10        2.21        0.51      5.03 o 
  -3  14  10        2.20        0.04      6.57 o 
  -2  14  10        0.11       -8.05      8.05 o 
  -1  14  10        3.26       -5.08      6.48 o 
   0  14  10       10.65        6.22      3.89 o 
   1  14  10        7.42        5.86      4.39 o 
   2  14  10        6.03        3.67      4.52 o 
   3  14  10        5.28       11.76      5.92 o 
  -5  15  10       14.49       16.70     14.18 o 
  -4  15  10        4.88        7.70     11.14 o 
  -3  15  10        3.16       -4.96      4.96 o 
  -2  15  10        3.04       -1.12      3.95 o 
  -1  15  10        4.68      -10.33     10.33 o 
   0  15  10        2.68       -3.87      8.98 o 
   1  15  10        0.53        7.83      4.59 o 
   2  15  10        1.71        5.45      3.45 o 
  -1  16  10        0.32      -10.91     10.91 o 
 -11   1  11        0.69       -9.59      9.59 o 
 -10   1  11       11.46       16.68      9.13 o 
  -9   1  11       31.37       43.36     12.66 o 
  -8   1  11        4.26        2.40     16.20 o 
  -7   1  11       15.39        9.37      6.69 o 
  -6   1  11        2.17        2.26      2.76 o 
  -5   1  11        0.04        4.96      2.64 o 
  -4   1  11       82.91       78.39      8.80 o 
  -3   1  11      295.17      338.09     17.99 o 
  -2   1  11      325.00      333.13     17.41 o 
  -1   1  11       22.50       20.91      3.63 o 
   0   1  11       30.17       30.97      4.54 o 
   1   1  11        0.94        3.50      2.22 o 
   2   1  11       47.79       71.58     14.37 o 
   3   1  11       23.84       25.07      9.07 o 
   4   1  11        1.05        0.89      6.33 o 
   5   1  11       33.09       36.97     11.13 o 
   6   1  11       32.87       45.10     12.23 o 
   7   1  11        7.44        8.40      5.66 o 
   8   1  11        1.58        1.42      6.95 o 
 -11   2  11        0.03       -0.02     13.64 o 
 -10   2  11       29.62       35.04     16.24 o 
  -9   2  11        0.11        8.55      6.38 o 
  -8   2  11        5.21       14.18      6.33 o 
  -7   2  11       24.14       20.13      7.19 o 
  -6   2  11       28.79       17.51      7.38 o 
  -5   2  11      200.00      198.45     17.53 o 
  -4   2  11      122.00      112.17     10.40 o 
  -3   2  11       16.63       21.65      4.36 o 
  -2   2  11      301.54      290.32     16.22 o 
  -1   2  11       19.66       11.87      2.75 o 
   0   2  11        4.15        0.65      0.99 o 
   1   2  11        0.38        1.08      1.77 o 
   2   2  11      312.82      342.15     31.00 o 
   3   2  11        0.01       -2.53      4.99 o 
   4   2  11        0.25        3.94      4.63 o 
   5   2  11       66.54       81.79     15.05 o 
   6   2  11       32.71       41.26      9.73 o 
   7   2  11       12.09       17.58     10.97 o 
   8   2  11        0.96       -4.98      4.98 o 
 -11   3  11        9.28        3.04      8.92 o 
 -10   3  11       14.31       23.49     11.04 o 
  -9   3  11        0.01       -3.59      4.93 o 
  -8   3  11       14.46        7.03      9.47 o 
  -7   3  11       55.40       53.22     13.13 o 
  -6   3  11       71.62       82.64     10.00 o 
  -5   3  11        4.06       -6.27      6.27 o 
  -4   3  11        6.01        1.56      3.46 o 
  -3   3  11       71.92       71.50      8.41 o 
  -2   3  11       22.15       21.19      4.96 o 
  -1   3  11       41.33       46.67      5.48 o 
   0   3  11       31.47       35.07      4.20 o 
   1   3  11       34.01       28.96      5.84 o 
   2   3  11       55.88       61.87      9.03 o 
   3   3  11      113.51      116.24     20.35 o 
   4   3  11        5.92        4.00      7.99 o 
   5   3  11        0.03        1.46      7.53 o 
   6   3  11       52.45       62.78     13.75 o 
   7   3  11       17.02       17.35      5.93 o 
   8   3  11        3.24       12.92      8.24 o 
 -10   4  11        0.17       -0.40      9.09 o 
  -9   4  11       23.80       13.20     15.01 o 
  -8   4  11       87.48       98.97     18.42 o 
  -7   4  11       45.71       34.60      9.73 o 
  -6   4  11       62.16       44.04     16.00 o 
  -5   4  11       82.26       83.48     10.07 o 
  -4   4  11      164.90      150.64     15.24 o 
  -3   4  11        8.23        1.96      2.04 o 
  -2   4  11      101.43      121.89     10.79 o 
  -1   4  11       37.96       42.27      5.25 o 
   0   4  11      128.55      123.54      8.55 o 
   1   4  11       48.40       58.09     12.69 o 
   2   4  11       13.01       12.67      9.16 o 
   3   4  11       25.31       32.98      8.53 o 
   4   4  11       11.08       10.85      5.38 o 
   5   4  11        0.11        2.40      4.19 o 
   6   4  11       53.94       56.36     12.93 o 
   7   4  11        0.11        2.70      5.25 o 
 -10   5  11       14.34        8.74      6.58 o 
  -9   5  11       33.44       17.50      8.06 o 
  -8   5  11       24.35       29.56      8.78 o 
  -7   5  11        5.67       -0.30      4.01 o 
  -6   5  11        0.15       -2.43      6.69 o 
  -5   5  11        2.54       -3.59      5.61 o 
  -4   5  11       23.68       32.02      8.87 o 
  -3   5  11       10.76       10.18      3.52 o 
  -2   5  11      142.07      151.26     13.92 o 
  -1   5  11       18.90       31.24      6.11 o 
   0   5  11        1.59        1.45      2.16 o 
   1   5  11       11.58        3.81      5.16 o 
   2   5  11        1.96        2.42      3.48 o 
   3   5  11        2.96        3.24      2.50 o 
   4   5  11        4.23        0.26      2.75 o 
   5   5  11        2.37       -0.24      3.71 o 
   6   5  11        0.08        2.82      3.22 o 
   7   5  11        1.32        5.41      7.90 o 
 -10   6  11       69.75       83.98     37.65 o 
  -9   6  11       13.25        5.66      4.89 o 
  -8   6  11        1.47       18.05      8.81 o 
  -7   6  11       31.78       34.89     10.85 o 
  -6   6  11       53.86       74.17     14.07 o 
  -5   6  11        0.02       -0.93      6.50 o 
  -4   6  11       10.51       17.71      6.62 o 
  -3   6  11       18.37       39.55      9.31 o 
  -2   6  11       64.96       74.58     10.25 o 
  -1   6  11      213.31      251.38     17.21 o 
   0   6  11       75.28       79.02      8.93 o 
   1   6  11        3.52        3.04      1.78 o 
   2   6  11        8.52        3.02      3.01 o 
   3   6  11       43.76       67.14     20.99 o 
   4   6  11       47.29       59.59     13.53 o 
   5   6  11        4.84       -2.09      2.99 o 
   6   6  11        1.11       -6.48      6.48 o 
   7   6  11       21.77       26.66     15.86 o 
 -10   7  11        0.35        9.70      7.76 o 
  -9   7  11       12.49       -3.47      5.36 o 
  -8   7  11        1.07       -1.01      5.14 o 
  -7   7  11        1.98        1.38     14.30 o 
  -6   7  11        5.36        1.93      3.46 o 
  -5   7  11        2.80        4.27      8.16 o 
  -4   7  11       23.65       28.97      8.60 o 
  -3   7  11       22.48       19.40     11.11 o 
  -2   7  11        0.12        0.93      2.39 o 
  -1   7  11       35.70       48.26      7.84 o 
   0   7  11      110.64      116.59     17.06 o 
   1   7  11       23.31       21.72      7.43 o 
   2   7  11        0.05       -1.32      2.33 o 
   3   7  11       24.14       23.43      9.21 o 
   4   7  11       48.86       83.23     16.51 o 
   5   7  11       15.18       18.68      9.47 o 
   6   7  11       16.78       34.19     10.40 o 
   7   7  11        3.58       22.89     15.74 o 
  -9   8  11        5.67        9.57      9.34 o 
  -8   8  11        0.63       -8.27     10.94 o 
  -7   8  11        4.74       17.85     10.32 o 
  -6   8  11        0.64       -1.56      3.82 o 
  -5   8  11      110.23      103.66     17.36 o 
  -4   8  11       36.18       33.04     11.35 o 
  -3   8  11        1.25        2.96      5.29 o 
  -2   8  11        0.15        4.54      7.69 o 
  -1   8  11        7.89       15.62      6.83 o 
   0   8  11       38.70       25.11      8.22 o 
   1   8  11       32.15       23.83      7.28 o 
   2   8  11       11.72       20.73     10.79 o 
   3   8  11        0.20        0.99      3.17 o 
   4   8  11        1.92        3.67      5.98 o 
   5   8  11        3.04        1.79      4.51 o 
   6   8  11        0.03       -6.21      7.82 o 
  -9   9  11       47.72       77.80     20.95 o 
  -8   9  11        6.57       -2.78      4.74 o 
  -7   9  11        1.44        9.80     11.72 o 
  -6   9  11        4.65       19.12     13.03 o 
  -5   9  11        0.45        6.97      9.11 o 
  -4   9  11       74.94       48.87     18.20 o 
  -3   9  11        9.75        5.77      4.33 o 
  -2   9  11       23.62       26.51     12.57 o 
  -1   9  11        5.56        3.86      4.38 o 
   0   9  11       26.80       30.52      8.94 o 
   1   9  11       15.45       13.25      4.81 o 
   2   9  11        2.61        2.62      4.79 o 
   3   9  11        6.98        6.96      4.44 o 
   4   9  11        8.46        6.23      6.62 o 
   5   9  11        1.58       -1.50     12.19 o 
   6   9  11        0.03       -0.05      5.14 o 
  -8  10  11        3.87       32.16     17.63 o 
  -7  10  11       24.13        8.08      5.80 o 
  -6  10  11        9.43        0.04      5.89 o 
  -5  10  11       22.57       25.52     14.51 o 
  -4  10  11       22.75       24.41     13.20 o 
  -3  10  11        0.02      -11.18     11.18 o 
  -2  10  11       33.92       39.58     14.82 o 
  -1  10  11      118.49      117.71     20.27 o 
   0  10  11       25.21       22.58      7.94 o 
   1  10  11        0.11       -0.47      5.01 o 
   2  10  11        0.00       -1.07      4.16 o 
   3  10  11       21.45       34.42     13.38 o 
   4  10  11        4.76        7.83      9.14 o 
   5  10  11       11.88       15.86      7.66 o 
  -8  11  11        7.43        6.63     11.08 o 
  -7  11  11        1.53        0.72      3.45 o 
  -6  11  11       15.31       27.25     16.12 o 
  -5  11  11        2.13      -10.76     10.76 o 
  -4  11  11        4.38        4.75      8.51 o 
  -3  11  11       20.24       12.20     10.26 o 
  -2  11  11        1.31        6.54      6.90 o 
  -1  11  11        7.45        1.11      3.87 o 
   0  11  11       16.07       20.40      7.69 o 
   1  11  11        5.82       12.60      7.18 o 
   2  11  11        7.82        4.60      4.46 o 
   3  11  11        3.93        5.06      4.44 o 
   4  11  11       12.53       20.88     19.05 o 
   5  11  11       26.77       58.39     15.36 o 
  -7  12  11        0.48        1.69      4.73 o 
  -6  12  11        6.95        0.22      8.85 o 
  -5  12  11        0.06        8.41      7.13 o 
  -4  12  11        1.00      -10.83     10.83 o 
  -3  12  11       15.14       14.89     10.17 o 
  -2  12  11        4.06       15.71     10.05 o 
  -1  12  11        1.07        0.50      5.44 o 
   0  12  11        6.27        4.67      8.31 o 
   1  12  11       11.52       10.12      4.41 o 
   2  12  11        1.85        4.21      5.20 o 
   3  12  11        6.66       -0.79      4.11 o 
   4  12  11        6.99        3.91      5.76 o 
  -6  13  11        1.80       -0.61      8.80 o 
  -5  13  11        1.14       -5.15      6.78 o 
  -4  13  11        1.02       10.95     11.72 o 
  -3  13  11        0.01       -2.45      5.69 o 
  -2  13  11        1.81       -4.73      6.18 o 
  -1  13  11        3.19        0.81      3.51 o 
   0  13  11        3.81        1.54      4.24 o 
   1  13  11        4.39        8.24     11.33 o 
   2  13  11        5.63        4.14      5.35 o 
   3  13  11        0.13       -0.25      4.19 o 
  -4  14  11        0.35       11.11      9.86 o 
  -3  14  11        0.00      -11.27     11.27 o 
  -2  14  11        0.19        1.18      3.77 o 
  -1  14  11        1.63       -3.28      3.28 o 
   0  14  11        0.51       -1.96      4.83 o 
   1  14  11        3.26       -1.38      5.49 o 
 -10   0  12       36.18       48.65     21.14 o 
  -9   0  12       84.23      101.85     28.42 o 
  -8   0  12       39.56       34.48     16.62 o 
  -7   0  12       47.10       44.46     10.31 o 
  -6   0  12       65.93       55.80     11.05 o 
  -5   0  12       56.48       71.11     12.64 o 
  -4   0  12      246.50      224.20     21.97 o 
  -3   0  12       26.73       33.61      8.32 o 
  -2   0  12       11.12       11.89      4.97 o 
  -1   0  12      183.78      227.26     19.62 o 
   0   0  12        3.50       -7.56      7.56 o 
   1   0  12       10.03        2.26      5.11 o 
   2   0  12       53.88       67.25     20.78 o 
   3   0  12       76.31       91.28     24.10 o 
   4   0  12       29.57       37.94     17.14 o 
   5   0  12        0.27        6.27      7.75 o 
   6   0  12       59.13       82.24     24.34 o 
   7   0  12        2.44       14.01     12.11 o 
 -10   1  12        0.27        1.25      9.64 o 
  -9   1  12       40.83       46.58     13.60 o 
  -8   1  12       29.46       33.01     10.90 o 
  -7   1  12        3.11        7.33      4.78 o 
  -6   1  12        0.00        3.14      2.71 o 
  -5   1  12        6.85        6.89      2.87 o 
  -4   1  12        9.43        4.18      2.48 o 
  -3   1  12       11.97        9.89      2.93 o 
  -2   1  12        0.04       -2.06      2.06 o 
  -1   1  12        9.43       11.82      3.74 o 
   0   1  12       53.27       60.32      8.21 o 
   1   1  12        8.07        3.90      9.13 o 
   2   1  12        6.80        1.47      3.61 o 
   3   1  12       24.68       22.65      8.88 o 
   4   1  12       28.17       16.93     11.85 o 
   5   1  12        2.29       -1.67      4.95 o 
   6   1  12        0.57        6.11      6.78 o 
   7   1  12       22.09       32.70     11.14 o 
 -10   2  12        1.44        1.39      3.22 o 
  -9   2  12        0.31       -3.36      4.79 o 
  -8   2  12        2.32       -6.48      6.93 o 
  -7   2  12        3.56        3.51      1.96 o 
  -6   2  12       34.51       37.02      8.22 o 
  -5   2  12       21.90       24.26      5.23 o 
  -4   2  12        2.55        2.37      2.23 o 
  -3   2  12       10.58        2.87      3.16 o 
  -2   2  12       46.52       49.85      6.85 o 
  -1   2  12       26.54       26.29      4.78 o 
   0   2  12        0.27        0.68      5.04 o 
   1   2  12       28.00       29.34     15.81 o 
   2   2  12       21.19       34.61     11.15 o 
   3   2  12       30.23       48.62     17.49 o 
   4   2  12       20.62       32.78      9.94 o 
   5   2  12        2.13        4.49      5.44 o 
   6   2  12        6.98       12.79      6.91 o 
 -10   3  12       21.67       12.68      7.56 o 
  -9   3  12        6.17        1.93     18.58 o 
  -8   3  12        6.80       12.39      6.81 o 
  -7   3  12       13.83       13.95      7.92 o 
  -6   3  12        1.18        3.16      3.40 o 
  -5   3  12       44.96       46.21      6.85 o 
  -4   3  12       14.65        9.55      2.99 o 
  -3   3  12       43.04       47.05      6.73 o 
  -2   3  12       17.69       10.67      3.92 o 
  -1   3  12        0.82        2.06      1.58 o 
   0   3  12       10.74       15.82      5.15 o 
   1   3  12       10.69       24.18     10.99 o 
   2   3  12       23.63       18.19      9.73 o 
   3   3  12        0.08       10.24      9.64 o 
   4   3  12        0.85       -2.00     13.44 o 
   5   3  12        0.47        5.55      4.17 o 
   6   3  12        9.98       20.13      8.89 o 
  -9   4  12        2.52       -1.45     14.24 o 
  -8   4  12        0.12       -5.15      5.15 o 
  -7   4  12        2.17       -3.01      7.19 o 
  -6   4  12       18.37       16.71      7.74 o 
  -5   4  12        8.22        8.13      5.46 o 
  -4   4  12       99.16       97.92     10.09 o 
  -3   4  12        0.12        1.65      2.87 o 
  -2   4  12        4.30        9.66      3.38 o 
  -1   4  12       58.69       54.30     10.59 o 
   0   4  12       21.50        9.85      4.66 o 
   1   4  12        3.39        4.43      7.01 o 
   2   4  12       12.79       19.78      6.71 o 
   3   4  12       27.05       41.57     10.06 o 
   4   4  12       28.57       48.60     11.83 o 
   5   4  12       43.83       56.43     20.53 o 
   6   4  12       29.44       27.57     16.71 o 
  -9   5  12        9.63        9.34      7.67 o 
  -8   5  12        6.42        1.14      3.20 o 
  -7   5  12        4.01        8.29      7.27 o 
  -6   5  12        0.16        7.25      5.77 o 
  -5   5  12       59.20       56.22     12.06 o 
  -4   5  12       99.47      112.59     14.51 o 
  -3   5  12       26.27       22.70      5.98 o 
  -2   5  12        1.88        1.46      2.11 o 
  -1   5  12       42.50       34.90      9.21 o 
   0   5  12      134.38      184.99     20.18 o 
   1   5  12        3.17        2.25      4.68 o 
   2   5  12       12.38        6.61      4.08 o 
   3   5  12       22.63       37.81     17.21 o 
   4   5  12        0.04       25.31     15.71 o 
   5   5  12       25.17       40.37     17.00 o 
   6   5  12        3.50       -3.04      6.12 o 
  -9   6  12        0.32        1.99      5.02 o 
  -8   6  12        4.19        5.49      5.54 o 
  -7   6  12        3.43        4.02      3.62 o 
  -6   6  12        4.48       11.12      5.63 o 
  -5   6  12       25.87       19.60      8.81 o 
  -4   6  12       21.13       14.97      5.28 o 
  -3   6  12       49.71       42.97      8.23 o 
  -2   6  12       67.09       73.63     10.13 o 
  -1   6  12       24.95       38.87      9.91 o 
   0   6  12        3.83        7.97      4.50 o 
   1   6  12        8.54        1.10      2.96 o 
   2   6  12       10.49       31.97     15.51 o 
   3   6  12       28.31       22.91     12.47 o 
   4   6  12       29.18       36.85     17.50 o 
   5   6  12        0.06       -2.05      5.37 o 
   6   6  12        9.38       14.88     10.12 o 
  -8   7  12        0.07        3.15      5.67 o 
  -7   7  12       14.44       15.31      7.17 o 
  -6   7  12        0.09        2.67      3.68 o 
  -5   7  12        5.52        7.71      5.38 o 
  -4   7  12        2.96        3.07      3.36 o 
  -3   7  12       71.13       84.01     11.78 o 
  -2   7  12       13.43       11.89      5.86 o 
  -1   7  12        6.07        7.12      4.64 o 
   0   7  12       15.99       15.75     18.64 o 
   1   7  12        7.40        9.02      3.74 o 
   2   7  12        6.66       -7.21      7.21 o 
   3   7  12        2.32        4.08      5.78 o 
   4   7  12       34.44       48.75     18.93 o 
   5   7  12        0.46        3.39      8.73 o 
  -8   8  12        1.26        3.94      3.30 o 
  -7   8  12        6.17        7.93      5.49 o 
  -6   8  12       38.42       23.70      9.34 o 
  -5   8  12        1.89       -0.83      3.33 o 
  -4   8  12        0.25        4.94     14.36 o 
  -3   8  12       12.08       13.36      6.45 o 
  -2   8  12       22.15       17.54      8.02 o 
  -1   8  12        4.34        6.85      5.07 o 
   0   8  12       19.54       29.15      9.25 o 
   1   8  12       11.37       13.12      9.74 o 
   2   8  12        3.79        1.97     11.06 o 
   3   8  12        0.94       -8.39      8.57 o 
   4   8  12        7.85       10.94     10.67 o 
   5   8  12       32.61       38.51     12.45 o 
  -7   9  12        0.06       -2.26      3.37 o 
  -6   9  12        4.20        0.86      5.55 o 
  -5   9  12        2.84        7.98      5.12 o 
  -4   9  12       66.54       53.35     12.53 o 
  -3   9  12        7.40        3.99      4.46 o 
  -2   9  12        5.36        3.66      4.08 o 
  -1   9  12        0.00       -1.02      2.30 o 
   0   9  12       24.42       27.85      9.43 o 
   1   9  12       12.43       28.50      9.19 o 
   2   9  12       18.97       45.38     18.40 o 
   3   9  12        1.85       10.93     11.71 o 
   4   9  12        0.60        6.43      5.95 o 
  -7  10  12        1.02        3.49      4.72 o 
  -6  10  12        4.98        7.78      4.21 o 
  -5  10  12        0.24       -2.55      4.62 o 
  -4  10  12        8.27        3.57      4.29 o 
  -3  10  12       79.53       78.72     22.53 o 
  -2  10  12       14.68       25.43      9.74 o 
  -1  10  12        0.01       -7.03      7.03 o 
   0  10  12        0.00       -0.13      2.32 o 
   1  10  12        6.04       13.62      5.82 o 
   2  10  12       12.01       26.10     16.11 o 
   3  10  12        0.06       12.01     11.23 o 
  -6  11  12        1.29        4.38      7.60 o 
  -5  11  12        1.08        6.34      7.45 o 
  -4  11  12        1.08        3.81      3.13 o 
  -3  11  12        0.23        7.01      9.48 o 
  -2  11  12       11.73       11.99      9.20 o 
  -1  11  12        5.34        1.58     13.03 o 
   0  11  12        0.03       -8.91     10.25 o 
   1  11  12        1.06        1.53      4.19 o 
   2  11  12        7.05       25.01     16.19 o 
   3  11  12        1.28       -1.32     10.30 o 
  -4  12  12        1.44        1.26      7.77 o 
  -3  12  12        3.12       11.54     10.41 o 
  -2  12  12        8.57        9.95      7.41 o 
  -1  12  12       13.29        8.08     10.44 o 
   0  12  12        2.67       -6.31      6.31 o 
   1  12  12        1.00        1.23      4.04 o 
  -9   1  13        0.09       -0.38      4.54 o 
  -8   1  13        0.02       -3.18      5.40 o 
  -7   1  13        0.80       -4.28      4.30 o 
  -6   1  13        2.40        6.92      4.13 o 
  -5   1  13        0.00       -0.26      2.11 o 
  -4   1  13        2.82        3.58      2.65 o 
  -3   1  13       28.84       32.35      5.87 o 
  -2   1  13        0.80        1.72      3.81 o 
  -1   1  13       11.43        7.48      4.43 o 
   0   1  13       31.76       49.35     12.54 o 
   1   1  13        9.30       20.30      8.90 o 
   2   1  13        5.82        5.74      5.08 o 
   3   1  13       45.40       92.39     18.38 o 
   4   1  13       15.75       32.34     16.71 o 
   5   1  13       18.70       26.03     12.17 o 
  -8   2  13        0.03        1.00     15.17 o 
  -7   2  13        7.62       10.10      5.21 o 
  -6   2  13       12.38        8.95      6.75 o 
  -5   2  13        0.24        1.93      2.05 o 
  -4   2  13       41.62       55.15      8.26 o 
  -3   2  13       68.76       91.24      9.97 o 
  -2   2  13        3.03        0.62      2.85 o 
  -1   2  13        1.51        3.24      4.83 o 
   0   2  13       81.32      117.23     18.48 o 
   1   2  13        3.63        7.27     12.05 o 
   2   2  13       11.31       -3.28      5.54 o 
   3   2  13       77.94      126.91     30.43 o 
   4   2  13        1.86       12.91      5.82 o 
   5   2  13        0.01        3.04      5.10 o 
  -8   3  13        0.15        3.14      4.97 o 
  -7   3  13        2.46        5.06      3.01 o 
  -6   3  13        0.20        1.43      4.18 o 
  -5   3  13        2.50        4.07      5.61 o 
  -4   3  13       17.54       18.64      4.46 o 
  -3   3  13        8.79        8.12      4.17 o 
  -2   3  13        6.87        5.94      4.69 o 
  -1   3  13        0.45        1.99      6.52 o 
   0   3  13        4.12        3.07      4.06 o 
   1   3  13       48.24       84.23     23.58 o 
   2   3  13        0.16       -4.05      9.33 o 
   3   3  13        4.13       15.78     11.46 o 
   4   3  13       55.86       62.92     22.51 o 
   5   3  13        8.68        2.45      5.28 o 
  -8   4  13        7.88       -5.90     20.52 o 
  -7   4  13       33.10       43.47     10.05 o 
  -6   4  13       20.44        9.12      5.50 o 
  -5   4  13       10.95       13.98      5.02 o 
  -4   4  13       14.64       14.91      4.97 o 
  -3   4  13       19.39       25.54      8.19 o 
  -2   4  13       10.43        9.90      5.73 o 
  -1   4  13       32.31       28.96      8.37 o 
   0   4  13        7.95       21.96     12.62 o 
   1   4  13        3.51        0.16      3.12 o 
   2   4  13        1.75       -3.83      4.05 o 
   3   4  13        4.72       18.01     12.24 o 
   4   4  13       12.51        3.66      6.36 o 
   5   4  13        0.55       -5.08      7.19 o 
  -8   5  13        3.18       10.68      7.43 o 
  -7   5  13        3.06        0.07      6.54 o 
  -6   5  13       10.85       22.34      7.05 o 
  -5   5  13        3.61        1.22      8.19 o 
  -4   5  13        0.42        8.30      5.72 o 
  -3   5  13        2.45       11.72      6.01 o 
  -2   5  13        0.96        3.91      7.67 o 
  -1   5  13       10.49       20.98      6.89 o 
   0   5  13        2.63        9.15      8.63 o 
   1   5  13        4.19      -10.25     10.25 o 
   2   5  13       23.52       21.94     12.51 o 
   3   5  13       22.81       55.50     21.70 o 
   4   5  13        0.49        3.27      6.28 o 
  -7   6  13        8.32        9.97      6.12 o 
  -6   6  13        1.14        1.47      8.02 o 
  -5   6  13        0.64        4.13      3.34 o 
  -4   6  13        0.13        4.37      4.28 o 
  -3   6  13        4.45        4.54      7.27 o 
  -2   6  13       18.93       19.80      7.12 o 
  -1   6  13        2.27       -0.38      4.31 o 
   0   6  13        8.50       -3.84      7.56 o 
   1   6  13       24.80       47.95     19.06 o 
   2   6  13        0.33       -2.63      5.58 o 
   3   6  13        1.65       -1.21      4.74 o 
   4   6  13        2.77       -3.90      3.90 o 
  -7   7  13       10.88        7.11      6.54 o 
  -6   7  13        0.42        0.89     10.66 o 
  -5   7  13       12.85       24.06      7.03 o 
  -4   7  13       12.21       24.96     11.72 o 
  -3   7  13        0.03       -0.48      3.57 o 
  -2   7  13        0.86        6.13      3.77 o 
  -1   7  13       21.20       13.33     10.58 o 
   0   7  13       16.66       21.57     13.61 o 
   1   7  13        6.61       22.95     14.42 o 
   2   7  13        3.63       12.74     10.82 o 
   3   7  13       20.38       26.43     13.62 o 
  -6   8  13       15.54       10.61      6.52 o 
  -5   8  13        9.00        1.70      4.79 o 
  -4   8  13        2.19        3.82     11.55 o 
  -3   8  13        1.17       12.79      5.56 o 
  -2   8  13        7.10        1.19      7.91 o 
  -1   8  13        2.57        3.96      3.12 o 
   0   8  13       14.29       26.79     14.04 o 
   1   8  13        0.01        7.57      8.79 o 
   2   8  13        1.31       21.19     14.53 o 
   3   8  13        0.18        3.40      5.83 o 
  -5   9  13       19.21       11.31     11.35 o 
  -4   9  13        0.40        8.98      7.57 o 
  -3   9  13        0.44       -3.07      4.36 o 
  -2   9  13        0.45        2.10      5.90 o 
  -1   9  13       10.91       11.46      6.18 o 
   0   9  13        0.74       15.94     14.03 o 
   1   9  13        3.68       30.20     15.36 o 
   2   9  13        6.85        7.63      5.76 o 
  -4  10  13        0.15        1.12      3.83 o 
  -3  10  13       13.06       -5.27      5.27 o 
  -2  10  13        2.17       -5.46      5.46 o 
  -1  10  13        1.07        0.80      3.61 o 
   0  10  13        9.40       21.88     13.84 o 
   1  10  13        7.81        6.63      7.50 o 
  -7   0  14        1.22       -9.42      9.42 o 
  -6   0  14        2.72        9.00      8.40 o 
  -5   0  14        3.48        8.17      4.81 o 
  -4   0  14        2.78       -6.48      6.48 o 
  -3   0  14        6.68       -7.22      7.22 o 
  -2   0  14       36.10       31.11     13.88 o 
  -1   0  14        6.22        3.46      3.30 o 
   0   0  14       14.43       24.04     16.44 o 
   1   0  14       58.10      103.35     26.26 o 
   2   0  14        6.47       24.59     11.58 o 
   3   0  14        2.55       -0.23      3.29 o 
  -7   1  14        1.34       -0.11      9.92 o 
  -6   1  14       12.35       10.60      4.60 o 
  -5   1  14        3.51        1.54      3.73 o 
  -4   1  14        2.55        1.38      3.76 o 
  -3   1  14       10.71        7.90      4.09 o 
  -2   1  14        8.87       20.43      7.55 o 
  -1   1  14        4.88        6.69      5.39 o 
   0   1  14       12.12       12.02      9.92 o 
   1   1  14       57.28       72.20     19.53 o 
   2   1  14        9.61        4.28     22.50 o 
   3   1  14        0.97        5.96      8.18 o 
  -7   2  14        3.68       -1.67      3.99 o 
  -6   2  14        4.19        3.28      9.69 o 
  -5   2  14        7.14       11.10      6.28 o 
  -4   2  14        4.82       -0.14      2.64 o 
  -3   2  14        2.25        5.90      8.39 o 
  -2   2  14        0.43        3.18      4.09 o 
  -1   2  14       25.69       28.30      9.16 o 
   0   2  14        6.80       17.71     11.01 o 
   1   2  14        3.98       22.70     11.37 o 
   2   2  14        1.67        3.16      5.84 o 
   3   2  14        0.39       13.46     11.31 o 
  -6   3  14        0.03        3.18      2.95 o 
  -5   3  14        5.51        4.54      5.62 o 
  -4   3  14        8.56       29.16     19.08 o 
  -3   3  14        0.16        9.41      9.72 o 
  -2   3  14       28.59       33.35     16.02 o 
  -1   3  14       13.58       17.61     11.45 o 
   0   3  14        8.55       20.44     11.49 o 
   1   3  14       13.52       34.26     16.92 o 
   2   3  14        0.42      -11.54     11.54 o 
   3   3  14        0.03        1.84      5.01 o 
  -6   4  14        2.16        7.38     10.45 o 
  -5   4  14        0.05        6.07      5.48 o 
  -4   4  14        4.98        6.67      5.09 o 
  -3   4  14        5.75       15.97     11.30 o 
  -2   4  14        0.19       11.20     10.38 o 
  -1   4  14        1.64        3.81      6.52 o 
   0   4  14        8.09        5.63     10.40 o 
   1   4  14       28.07       42.29     19.42 o 
   2   4  14       11.18        6.57      8.14 o 
  -6   5  14        4.23       -1.24      2.85 o 
  -5   5  14        3.22       23.36     65.99 o 
  -4   5  14        0.38       -4.08      4.87 o 
  -3   5  14        0.01       -9.61      9.61 o 
  -2   5  14       22.47       24.24     12.35 o 
  -1   5  14       11.43       14.27     10.54 o 
   0   5  14        0.31       14.59     13.22 o 
   1   5  14       18.04        1.45      4.90 o 
   2   5  14        0.54       -1.65      6.09 o 
  -5   6  14        1.18        1.75      4.22 o 
  -4   6  14        6.86        8.40      6.93 o 
  -3   6  14        3.84       18.04     10.78 o 
  -2   6  14        0.72       10.04      6.16 o 
  -1   6  14       14.57        8.88     13.59 o 
   0   6  14        0.65        9.13     10.06 o 
   1   6  14        0.66        6.93      6.65 o 
  -4   7  14        0.68        0.38      8.33 o 
  -3   7  14        7.07        5.78      6.89 o 
  -2   7  14       14.97       17.00     12.99 o 
  -1   7  14        1.05        3.49      2.85 o 
   0   7  14        3.12        5.94      9.11 o 
  -2   8  14        9.72       -8.18      8.60 o 
  -3   1  15        8.15       13.71      9.34 o 
  -2   1  15        5.52        2.11      2.77 o 
  -1   1  15        0.01        2.23      3.85 o 
  -3   2  15        1.17        6.37      9.03 o 
  -2   2  15        8.27        3.67      2.48 o 
  -1   2  15       29.89       43.46     11.94 o 
                                                 
